# Supplementary material for: Autoantibody repertoire analysis in paraneoplastic pemphigus reveals novel targets linked to mucocutaneous blistering and bronchiolitis obliterans
Source: Commun Med (Lond). 2026 Jan 10;6:74. doi: 10.1038/s43856-025-01335-2 (PMC12873347; doi:10.1038/s43856-025-01335-2)
Supplement: Supplementary file 3 — Supplementary Data 1 [file 43856_2025_1335_MOESM3_ESM.xlsx]

## Sheet: Fig 2A
All samples
size	group	enrichment	col	id
54	PNP	Pos	#f04618	1
3	PNP	Neg	darkred	2
19	Ap200P	Pos	#62A0DB	3
4	Ap200P	Neg	#192D44	4
7	HC	Pos	#192D44	5
9	HC	Neg	#192D44	6
Leave one out
size	group	enrichment	col	id
21	PNP	Pos	#f04618	1
1	PNP	Neg	darkred	2
1	Ap200P	Pos	#62A0DB	3
1	Ap200P	Neg	#192D44	4
0	HC	Pos	#192D44	5
0	HC	Neg	#192D44	6

## Sheet: Fig 2B
symbols	Description.2	CasesMean.1	FoldChangeLog2.1
SPAG8	sperm associated antigen 8	619.507	2.77054
FAM136A	family with sequence similarity 136 member A	364.668	2.18959
RPS6KC1	ribosomal protein S6 kinase C1	549.514	2.05018
PAK1	p21 (RAC1) activated kinase 1	242.804	1.98597
RUNX1T1.2	RUNX1 translocation partner 1	293.502	1.64497
KLF13	Kruppel like factor 13	233.814	1.61778
GK3P	glycerol kinase 3 pseudogene	213.07	1.59015
ERRFI1	ERBB receptor feedback inhibitor 1	246.734	1.57084
PM_3503	NA	1625.28	1.5574
2025-09-11	septin 11	91.2411	1.55072
H2AFY	H2A histone family member Y	130.589	1.51463
KITLG	KIT ligand	125.179	1.50832
RUNX1T1	RUNX1 translocation partner 1	200.625	1.30711
SLA2	Src like adaptor 2	168.371	1.29801
GTF2IRD2B	GTF2I repeat domain containing 2B	103.034	1.29163
ABL1	ABL proto-oncogene 1, non-receptor tyrosine kinase	81.6375	1.17257
PKN2	protein kinase N2	145.061	1.14198
DDR2	discoidin domain receptor tyrosine kinase 2	95.5875	1.13157
RCHY1	ring finger and CHY zinc finger domain containing 1	186.28	1.10912
CRYGN	crystallin gamma N	100.6	1.09918
ACVR2B	activin A receptor type 2B	150.966	1.04102
NOV	nephroblastoma overexpressed	90.8839	1.03562
ADHFE1	alcohol dehydrogenase, iron containing 1	710.075	1.02536
TESK2	testis-specific kinase 2	146.261	0.995052
RASGRP2.2	RAS guanyl releasing protein 2	297.607	0.990464
SKIL	SKI like proto-oncogene	153.989	0.944785
PKNOX2	PBX/knotted 1 homeobox 2	108.213	0.926025
PRKACA	protein kinase cAMP-activated catalytic subunit alpha	63.6804	0.878973
PTK2B	protein tyrosine kinase 2 beta	174.539	0.867781
ACVR2B.3	activin A receptor type 2B	375.945	0.866857
TAS2R10	taste 2 receptor member 10	134.88	0.864579
VPS41	VPS41, HOPS complex subunit	122.377	0.846367
RCHY1.2	ring finger and CHY zinc finger domain containing 1	180.684	0.846252
CLUAP1	clusterin associated protein 1	152.343	0.829769
PSMA4	proteasome subunit alpha 4	63.975	0.820025
GGA2	golgi associated, gamma adaptin ear containing, ARF binding protein 2	156.354	0.817603
DNAJC12	DnaJ heat shock protein family (Hsp40) member C12	95.8714	0.816851
STK25	serine/threonine kinase 25	71.0232	0.80906
ACVR2B.2	activin A receptor type 2B	269.905	0.79188
PFDN4	prefoldin subunit 4	77.5929	0.791384
NM_017949	NA	153.157	0.746535
TEX19	testis expressed 19	164.257	0.736953
ACKR4	atypical chemokine receptor 4	143.73	0.732495
TLE4	transducin like enhancer of split 4	148.616	0.720426
ATXN3	ataxin 3	151.277	0.719712
RDH10	retinol dehydrogenase 10	111.55	0.716379
PSG4	pregnancy specific beta-1-glycoprotein 4	53.1625	0.715562
CTNNAL1	catenin alpha like 1	165.057	0.714557
TBK1	TANK binding kinase 1	143.225	0.705906
FES	FES proto-oncogene, tyrosine kinase	85.0839	0.699097
MASTL	microtubule associated serine/threonine kinase like	144.502	0.69896
TCEAL1	transcription elongation factor A like 1	130.189	0.696677
APOE	apolipoprotein E	110.736	0.684268
FBXO4	F-box protein 4	98.6929	0.682687
ANKRD36BP1	ankyrin repeat domain 36B pseudogene 1	185.589	0.682522
EEF1D	eukaryotic translation elongation factor 1 delta	135.52	0.673904
COMT	catechol-O-methyltransferase	99.2304	0.664551
XM_379498	NA	178.107	0.66267
SH3GLB2	SH3 domain containing GRB2 like, endophilin B2	94.4321	0.660464
ETFDH	electron transfer flavoprotein dehydrogenase	78.2571	0.657113
DCP1B	decapping mRNA 1B	128.421	0.653374
PDGFRB.2	platelet derived growth factor receptor beta	58.0357	0.653148
C11orf52	chromosome 11 open reading frame 52	55.3732	0.649941
CCR7	C-C motif chemokine receptor 7	110.591	0.646639
DRICH1	aspartate rich 1	82.5429	0.646033
SRC	SRC proto-oncogene, non-receptor tyrosine kinase	71.3018	0.640445
TRIB3	tribbles pseudokinase 3	183.618	0.639665
DOK1	docking protein 1	187.586	0.632297
TRIB2	tribbles pseudokinase 2	103.498	0.631368
DAPK2	death associated protein kinase 2	116.248	0.624333
SEC24C	SEC24 homolog C, COPII coat complex component	239.871	0.620756
LCK	LCK proto-oncogene, Src family tyrosine kinase	118.452	0.619662
ABL1.3	ABL proto-oncogene 1, non-receptor tyrosine kinase	84.6179	0.61589
AGO1	argonaute 1, RISC catalytic component	89.0143	0.615134
PAK4	p21 (RAC1) activated kinase 4	254.086	0.612663
RPS10	ribosomal protein S10	232.482	0.612023
NAP1L3	nucleosome assembly protein 1 like 3	144.509	0.602671
PDHA2	pyruvate dehydrogenase (lipoamide) alpha 2	85.6161	0.600964
STK16.2	serine/threonine kinase 16	125.268	0.60061
SUMO2	small ubiquitin-like modifier 2	79.6929	0.596426
ARHGEF5	Rho guanine nucleotide exchange factor 5	228.52	0.59525
ABL1.2	ABL proto-oncogene 1, non-receptor tyrosine kinase	149.921	0.594512
POPDC2	popeye domain containing 2	152.705	0.593196
PDIA3	protein disulfide isomerase family A member 3	150.695	0.591915
KRT18P55	keratin 18 pseudogene 55	65.1714	0.581616
IPO5	importin 5	99.6589	0.580617
BCAS3	BCAS3, microtubule associated cell migration factor	144.777	0.578922
XM_117451	NA	117.034	0.577947
ETNK1	ethanolamine kinase 1	197.723	0.577586
SHKBP1	SH3KBP1 binding protein 1	121.286	0.577291
BRAT1	BRCA1 associated ATM activator 1	83.6071	0.573811
CTBP1	C-terminal binding protein 1	88.1643	0.572109
CD79A	CD79a molecule	173.729	0.56496
AURKC	aurora kinase C	71.1196	0.561985
LYPLAL1	lysophospholipase like 1	117.925	0.561815
ERMN	ermin	155.189	0.557339
PIK3R1	phosphoinositide-3-kinase regulatory subunit 1	119.662	0.557018
ZNF688	zinc finger protein 688	160.202	0.556136
ATP5B	ATP synthase, H+ transporting, mitochondrial F1 complex, beta polypeptide	114.145	0.55223
MDH2	malate dehydrogenase 2	84.4	0.551543
TBC1D13	TBC1 domain family member 13	92.35	0.551255
GBA2	glucosylceramidase beta 2	94.2089	0.550121
PTGS2	prostaglandin-endoperoxide synthase 2	141.946	0.549487
MAP4K5.2	mitogen-activated protein kinase kinase kinase kinase 5	73.3089	0.549094
LAD1	ladinin 1	169.096	0.545808
ATRIP	ATR interacting protein	162.166	0.541818
TLK2	tousled like kinase 2	117.727	0.538912
GNAT2	G protein subunit alpha transducin 2	122.021	0.53837
MCM8	minichromosome maintenance 8 homologous recombination repair factor	142.964	0.528644
MGRN1	mahogunin ring finger 1	74.5571	0.528593
NM_138280	NA	124.646	0.526407
RPS6KB2	ribosomal protein S6 kinase B2	254.834	0.524562
THAP8	THAP domain containing 8	55.0768	0.52266
GDF2	growth differentiation factor 2	52.9089	0.522538
PECAM1	platelet and endothelial cell adhesion molecule 1	134.109	0.520186
STAT4	signal transducer and activator of transcription 4	97.85	0.519152
AK7	adenylate kinase 7	129.871	0.51521
PAK3	p21 (RAC1) activated kinase 3	68.35	0.512384
FUT8	fucosyltransferase 8	130.85	0.51233
CCNY	cyclin Y	143.093	0.511161
RCSD1	RCSD domain containing 1	112.659	0.510816
PSMC4	proteasome 26S subunit, ATPase 4	68.6929	0.509653
CDCA3	cell division cycle associated 3	120.932	0.508663
IRF3	interferon regulatory factor 3	145.716	0.508261
HNRNPLL	heterogeneous nuclear ribonucleoprotein L like	92.3393	0.503863
TNFRSF11B	TNF receptor superfamily member 11b	51.9179	0.503315
CREB1	cAMP responsive element binding protein 1	77.6321	0.499191
KANSL3	KAT8 regulatory NSL complex subunit 3	63.9286	0.497981
SCP2D1	SCP2 sterol binding domain containing 1	222.532	0.497874
ROR1	receptor tyrosine kinase like orphan receptor 1	93.6518	0.497274
HTATIP2	HIV-1 Tat interactive protein 2	188	0.497274
DHX32	DEAH-box helicase 32 (putative)	87.2661	0.496441
XG	Xg blood group	65.9536	0.494761
ZSCAN21	zinc finger and SCAN domain containing 21	133.768	0.49314
PPP4R4	protein phosphatase 4 regulatory subunit 4	107.596	0.492653
MAP2K4	mitogen-activated protein kinase kinase 4	125.711	0.492461
SEMA4G	semaphorin 4G	86.0643	0.492195
PDXDC1	pyridoxal dependent decarboxylase domain containing 1	78.5571	0.491919
DAP3	death associated protein 3	94.7196	0.491655
MAPK1	mitogen-activated protein kinase 1	93.1286	0.490535
PRKACG	protein kinase cAMP-activated catalytic subunit gamma	117.3	0.490393
CAMK1D	calcium/calmodulin dependent protein kinase ID	111.22	0.488768
PCMTD1	protein-L-isoaspartate (D-aspartate) O-methyltransferase domain containing 1	74.9125	0.486838
ZNF414	zinc finger protein 414	52.7821	0.48512
ARFGAP1	ADP ribosylation factor GTPase activating protein 1	121.957	0.48333
MASP1	mannan binding lectin serine peptidase 1	126.389	0.477017
ISCU	iron-sulfur cluster assembly enzyme	107.357	0.474592
AK8	adenylate kinase 8	126.171	0.473967
OR5D16	olfactory receptor family 5 subfamily D member 16	97.7286	0.472136
AGL	amylo-alpha-1, 6-glucosidase, 4-alpha-glucanotransferase	55.4893	0.471228
HNF1A	HNF1 homeobox A	302.655	0.469038
CCDC82	coiled-coil domain containing 82	88.6375	0.467891
SNX4	sorting nexin 4	167.689	0.466914
BLZF1	basic leucine zipper nuclear factor 1	107.477	0.464412
PIMREG.2	PICALM interacting mitotic regulator	139.6	0.463555
IGHA1.2	immunoglobulin heavy constant alpha 1	116.448	0.462778
MAP4K5	mitogen-activated protein kinase kinase kinase kinase 5	64.3518	0.461831
MPP5	membrane palmitoylated protein 5	194.661	0.460842
UBXN6	UBX domain protein 6	204.205	0.457516
PSMC5	proteasome 26S subunit, ATPase 5	49.2321	0.456858
ZMAT5	zinc finger matrin-type 5	53.4	0.456824
PPP1R2	protein phosphatase 1 regulatory inhibitor subunit 2	77.9054	0.456392
TXNL4B	thioredoxin like 4B	96.6946	0.456008
ZNRD1	zinc ribbon domain containing 1	234.927	0.455649
SH3YL1	SH3 and SYLF domain containing 1	158.907	0.454462
EIF4E2	eukaryotic translation initiation factor 4E family member 2	211.641	0.452873
PPP6R2	protein phosphatase 6 regulatory subunit 2	77.5821	0.451609
RNF144B	ring finger protein 144B	98.0036	0.450565
DYDC1	DPY30 domain containing 1	92.2536	0.45034
PLEKHA3	pleckstrin homology domain containing A3	88.2304	0.448904
LIMK1	LIM domain kinase 1	140.166	0.448556
KLF6	Kruppel like factor 6	118.73	0.448516
TSSK2	testis specific serine kinase 2	198.412	0.448104
SOD2	superoxide dismutase 2	64.9786	0.447532
MAEL	maelstrom spermatogenic transposon silencer	74.025	0.446943
TRIM34	tripartite motif containing 34	80.8589	0.443588
MARK2	microtubule affinity regulating kinase 2	122.525	0.442418
DDX49	DEAD-box helicase 49	143.77	0.442239
LETM1	leucine zipper and EF-hand containing transmembrane protein 1	107.775	0.441159
GAB3	GRB2 associated binding protein 3	66.4018	0.441127
MAPK6.2	mitogen-activated protein kinase 6	76.1179	0.439289
STK24	serine/threonine kinase 24	81.1482	0.439226
AURKB	aurora kinase B	227.02	0.438377
RGS6	regulator of G-protein signaling 6	68.2214	0.437201
CFP	complement factor properdin	65.4	0.436323
ABL1.5	ABL proto-oncogene 1, non-receptor tyrosine kinase	141.743	0.435678
PKNOX1	PBX/knotted 1 homeobox 1	109.595	0.435411
TMEM40	transmembrane protein 40	88.6893	0.43466
NM_138993	NA	92.0804	0.434304
TRIM17	tripartite motif containing 17	99.7875	0.43396
KIT	KIT proto-oncogene receptor tyrosine kinase	143.596	0.433469
FAM131C	family with sequence similarity 131 member C	36.3964	0.432843
MAPK14	mitogen-activated protein kinase 14	87.3143	0.432747
WDR1	WD repeat domain 1	78.0196	0.431942
ICK	intestinal cell kinase	135.412	0.431623
ADAP2	ArfGAP with dual PH domains 2	56.7393	0.431486
DNAJC7	DnaJ heat shock protein family (Hsp40) member C7	149.598	0.431097
KLC1	kinesin light chain 1	79.5607	0.43055
MAP2K1	mitogen-activated protein kinase kinase 1	46.8821	0.430165
BC016673	NA	114.543	0.42741
EVI5L	ecotropic viral integration site 5 like	103.441	0.427395
IFITM3	interferon induced transmembrane protein 3	105.186	0.427305
SPATA46	spermatogenesis associated 46	72.3821	0.427003
CLEC4E	C-type lectin domain family 4 member E	88.3464	0.426746
SPATA32	spermatogenesis associated 32	228.857	0.426444
BATF2	basic leucine zipper ATF-like transcription factor 2	148.109	0.425389
MVK	mevalonate kinase	166.543	0.424211
BMPR2	bone morphogenetic protein receptor type 2	86.9929	0.422695
BCL2L13	BCL2 like 13	106.221	0.420813
MYBPH	myosin binding protein H	146.873	0.420399
C14orf159	chromosome 14 open reading frame 159	56.7804	0.419278
HMGCLL1	3-hydroxymethyl-3-methylglutaryl-CoA lyase like 1	111.798	0.418219
PLEKHO2	pleckstrin homology domain containing O2	170.996	0.417938
NDUFA9	NADH:ubiquinone oxidoreductase subunit A9	67.7696	0.415685
MAPKAPK3	mitogen-activated protein kinase-activated protein kinase 3	131.134	0.415573
ACVR2A	activin A receptor type 2A	190.786	0.414626
PRKCB	protein kinase C beta	113.921	0.414527
DDX43	DEAD-box helicase 43	195.93	0.40964
PSMG1	proteasome assembly chaperone 1	131.025	0.408527
TRIB2.2	tribbles pseudokinase 2	84.9625	0.406336
HAUS7	HAUS augmin like complex subunit 7	93.2643	0.404815
FAM3A	family with sequence similarity 3 member A	104.638	0.404348
TRA2A	transformer 2 alpha homolog	179.863	0.402796
VPS39	VPS39, HOPS complex subunit	174.064	0.402542
TNFSF13	TNF superfamily member 13	116.12	0.401991
ASB7	ankyrin repeat and SOCS box containing 7	65.025	0.401668
TUBGCP3	tubulin gamma complex associated protein 3	64.2321	0.401292
TRIM62	tripartite motif containing 62	57.7357	0.400739
FGL1	fibrinogen like 1	79.7821	0.40071
NOXA1	NADPH oxidase activator 1	380.482	0.400626
KPNA1	karyopherin subunit alpha 1	113.191	0.400564
TMEM167B	transmembrane protein 167B	116.589	0.400157
TPGS2	tubulin polyglutamylase complex subunit 2	61.0036	0.398867
PEX2	peroxisomal biogenesis factor 2	60.6	0.396808
ROR2	receptor tyrosine kinase like orphan receptor 2	93.6643	0.396799
LGALS3BP	galectin 3 binding protein	54.5036	0.396669
FST	follistatin	63.1018	0.396526
TTTY8	testis-specific transcript, Y-linked 8 (non-protein coding)	52.4857	0.395855
ARHGAP12	Rho GTPase activating protein 12	308.009	0.395634
KDELR2	KDEL endoplasmic reticulum protein retention receptor 2	105.598	0.395523
RPS11	ribosomal protein S11	79.6857	0.394933
NM_174925	NA	114.571	0.393653
EPHB3	EPH receptor B3	90.1625	0.391461
ICK.2	intestinal cell kinase	81.4411	0.391163
IFNA8	interferon alpha 8	119.327	0.390304
FBXW12	F-box and WD repeat domain containing 12	101.825	0.390023
NRG4	neuregulin 4	79.7286	0.388428
CNOT8	CCR4-NOT transcription complex subunit 8	114.186	0.388131
PKN3	protein kinase N3	131.643	0.386871
SRPK3	SRSF protein kinase 3	82.1786	0.386765
PAIP2	poly(A) binding protein interacting protein 2	93.2304	0.386437
CYB5R3	cytochrome b5 reductase 3	68.4143	0.385277
RAB3D	RAB3D, member RAS oncogene family	88.5304	0.38509
SLAMF1	signaling lymphocytic activation molecule family member 1	78.0393	0.385084
PIH1D3	PIH1 domain containing 3	115.162	0.385025
CTBP1.2	C-terminal binding protein 1	77.5125	0.384859
RAB2A	RAB2A, member RAS oncogene family	84.6071	0.384049
SLC2A12	solute carrier family 2 member 12	63.0304	0.384046
SNRNP27	small nuclear ribonucleoprotein U4/U6.U5 subunit 27	106.836	0.384029
MCEE	methylmalonyl-CoA epimerase	134.171	0.382649
KCNJ2	potassium voltage-gated channel subfamily J member 2	103.061	0.381423
GPC4	glypican 4	120.684	0.380535
FBXO32	F-box protein 32	85	0.379795
TSTD2.2	thiosulfate sulfurtransferase like domain containing 2	56.0857	0.37965
SYP	synaptophysin	99.5661	0.378698
IFNK	interferon kappa	60.7643	0.378371
PPP2R5C	protein phosphatase 2 regulatory subunit B'gamma	61.2	0.378278
OLFM1.2	olfactomedin 1	68.7518	0.375625
PYCR1	pyrroline-5-carboxylate reductase 1	84.5179	0.37541
ENOX2	ecto-NOX disulfide-thiol exchanger 2	83.1375	0.375076
AGPAT4	1-acylglycerol-3-phosphate O-acyltransferase 4	73.1036	0.372912
RASL11B	RAS like family 11 member B	71.0232	0.372838
GTF2H4	general transcription factor IIH subunit 4	64.9982	0.372586
ERCC6L	ERCC excision repair 6 like, spindle assembly checkpoint helicase	96.2786	0.372197
CDC7	cell division cycle 7	148.332	0.371956
DEGS1	delta 4-desaturase, sphingolipid 1	65.2214	0.371291
EXOSC1	exosome component 1	138.893	0.370949
ZFYVE27	zinc finger FYVE-type containing 27	84.6	0.370086
KYAT1	kynurenine aminotransferase 1	63.6732	0.369981
TCEANC	transcription elongation factor A N-terminal and central domain containing	86.7446	0.369972
LFNG	LFNG O-fucosylpeptide 3-beta-N-acetylglucosaminyltransferase	111.482	0.369515
MUSK	muscle associated receptor tyrosine kinase	105.232	0.368326
PDE8A	phosphodiesterase 8A	106.655	0.368203
TIMD4	T-cell immunoglobulin and mucin domain containing 4	69.325	0.368078
PI4KB	phosphatidylinositol 4-kinase beta	74.8714	0.367174
BRINP1	BMP/retinoic acid inducible neural specific 1	66.1714	0.365947
DAZAP2	DAZ associated protein 2	181.291	0.36552
CREM	cAMP responsive element modulator	59.4268	0.365449
RO60	NA	87.7821	0.365432
KLHDC9	kelch domain containing 9	73.0071	0.365232
ACSM5	acyl-CoA synthetase medium-chain family member 5	108.075	0.365088
MLLT3	MLLT3, super elongation complex subunit	109.729	0.36479
OSBPL5	oxysterol binding protein like 5	60.4393	0.363458
POLK	DNA polymerase kappa	91.0232	0.362171
HSFY2	heat shock transcription factor, Y-linked 2	149.287	0.361867
WDR77	WD repeat domain 77	88.1607	0.361278
PKN2.2	protein kinase N2	80.65	0.360488
CRYBB2	crystallin beta B2	107.013	0.359062
FBXL16	F-box and leucine rich repeat protein 16	77.2214	0.358762
DMPK	dystrophia myotonica protein kinase	64.5071	0.358669
PPT2	palmitoyl-protein thioesterase 2	67.3286	0.355531
NDUFAF1	NADH:ubiquinone oxidoreductase complex assembly factor 1	59.3607	0.355521
PRKD1	protein kinase D1	74.7821	0.355219
NM_145310	NA	108.743	0.354338
INTS14	integrator complex subunit 14	97.8589	0.353899
INTU	inturned planar cell polarity protein	86.6786	0.353874
IRF9	interferon regulatory factor 9	81.8607	0.353228
GIPC1	GIPC PDZ domain containing family member 1	111.475	0.353214
MAPK6	mitogen-activated protein kinase 6	88.0161	0.35277
DTNA.2	dystrobrevin alpha	85.2536	0.352659
SCARB2	scavenger receptor class B member 2	79.6464	0.352574
ODF3L2	outer dense fiber of sperm tails 3 like 2	68.5804	0.352518
PPP2R3B	protein phosphatase 2 regulatory subunit B''beta	88.8946	0.352247
TLE4.2	transducin like enhancer of split 4	130.713	0.352005
IAPP	islet amyloid polypeptide	110.505	0.351837
TMEM106C	transmembrane protein 106C	96.1089	0.351767
PEMT	phosphatidylethanolamine N-methyltransferase	87.1464	0.350205
DYRK4	dual specificity tyrosine phosphorylation regulated kinase 4	75.3196	0.350119
UHRF1BP1L	UHRF1 binding protein 1 like	80.1429	0.349109
BRSK2	BR serine/threonine kinase 2	59.3107	0.348783
C6orf141	chromosome 6 open reading frame 141	80.4643	0.348542
CCNF	cyclin F	87.3964	0.348284
WNK3	WNK lysine deficient protein kinase 3	46.9554	0.347755
AP3M1	adaptor related protein complex 3 mu 1 subunit	75.4643	0.347583
KCNS3	potassium voltage-gated channel modifier subfamily S member 3	71.0286	0.34726
SFXN1	sideroflexin 1	106.025	0.346781
NT5C3B	5'-nucleotidase, cytosolic IIIB	50.6357	0.346747
ANKHD1	ankyrin repeat and KH domain containing 1	91.075	0.346651
SPHK2	sphingosine kinase 2	104.705	0.345799
TUBB	tubulin beta class I	57.9607	0.345716
PPHLN1	periphilin 1	73.9232	0.3453
FRMD3	FERM domain containing 3	69.8036	0.344448
CCDC83	coiled-coil domain containing 83	102.938	0.343943
VWA3B	von Willebrand factor A domain containing 3B	121.914	0.34359
DCAF17	DDB1 and CUL4 associated factor 17	104.4	0.342165
GFPT1	glutamine--fructose-6-phosphate transaminase 1	95.0161	0.342116
GJA5	gap junction protein alpha 5	143.925	0.341971
ANTXR1	anthrax toxin receptor 1	54.3536	0.341719
STAC	SH3 and cysteine rich domain	85.8214	0.341649
DYRK2	dual specificity tyrosine phosphorylation regulated kinase 2	103.098	0.340632
STK25.2	serine/threonine kinase 25	107.254	0.339978
GLYAT	glycine-N-acyltransferase	74.6929	0.339375
MAP2K1.2	mitogen-activated protein kinase kinase 1	96.7911	0.339303
SLC22A9	solute carrier family 22 member 9	109.13	0.338989
BBOF1	basal body orientation factor 1	85.9071	0.338976
SH2D2A	SH2 domain containing 2A	366.309	0.33886
YWHAB	tyrosine 3-monooxygenase/tryptophan 5-monooxygenase activation protein beta	123.191	0.338153
NM_145042	NA	137.093	0.336247
CSNK2A1	casein kinase 2 alpha 1	129.5	0.336035
METTL21A	methyltransferase like 21A	128.382	0.335854
CAMK2A	calcium/calmodulin dependent protein kinase II alpha	96.3107	0.33568
PPIA	peptidylprolyl isomerase A	124.98	0.335066
NAP1L2	nucleosome assembly protein 1 like 2	124.409	0.334957
CHEK2	checkpoint kinase 2	43.2714	0.333784
MPHOSPH6	M-phase phosphoprotein 6	130.896	0.333751
SAFB2	scaffold attachment factor B2	126.307	0.332678
RBMS1	RNA binding motif single stranded interacting protein 1	135.339	0.33252
TRIM55	tripartite motif containing 55	77.5161	0.332426
ALDH2	aldehyde dehydrogenase 2 family (mitochondrial)	62.5857	0.332075
PFKL	phosphofructokinase, liver type	102.232	0.331892
AKT3	AKT serine/threonine kinase 3	76.2054	0.331678
POLD4	DNA polymerase delta 4, accessory subunit	154.739	0.331164
CCDC84	coiled-coil domain containing 84	127.38	0.330393
ACKR1	atypical chemokine receptor 1 (Duffy blood group)	59.4536	0.329856
MAP3K13	mitogen-activated protein kinase kinase kinase 13	73.0893	0.328951
GTPBP10	GTP binding protein 10	77.2696	0.328643
KLC2	kinesin light chain 2	150.652	0.327883
KRBOX4	KRAB box domain containing 4	69.1964	0.327452
GATA1	GATA binding protein 1	52.025	0.327168
IRF3.2	interferon regulatory factor 3	50.075	0.326931
AIFM2	apoptosis inducing factor, mitochondria associated 2	101.873	0.32687
TMX1	thioredoxin related transmembrane protein 1	82.1411	0.326512
SPSB3	splA/ryanodine receptor domain and SOCS box containing 3	91.0357	0.325835
WDR55	WD repeat domain 55	142.63	0.325445
STK17B	serine/threonine kinase 17b	130.475	0.325009
TTYH1	tweety family member 1	84.7357	0.32488
ADARB2	adenosine deaminase, RNA specific B2 (inactive)	72.125	0.323326
UTP11	UTP11, small subunit processome component homolog (S. cerevisiae)	43.8429	0.32202
PINK1	PTEN induced putative kinase 1	75.2857	0.321327
CFAP53	cilia and flagella associated protein 53	138.007	0.321225
COG3	component of oligomeric golgi complex 3	96.6964	0.320923
TMEM208	transmembrane protein 208	73.1964	0.320474
PPP1R16A	protein phosphatase 1 regulatory subunit 16A	105.064	0.320439
MXI1	MAX interactor 1, dimerization protein	131.955	0.319693
CTDSP1	CTD small phosphatase 1	99.5446	0.3195
OXSM	3-oxoacyl-ACP synthase, mitochondrial	97.0089	0.318729
B3GAT3	beta-1,3-glucuronyltransferase 3	130.154	0.318063
AB065508	NA	60.0375	0.317557
HLA-DQA1	major histocompatibility complex, class II, DQ alpha 1	94.3946	0.317137
CCNE2.2	cyclin E2	146.859	0.317074
SNAP29	synaptosome associated protein 29	129.53	0.316431
TEKT1	tektin 1	68.7357	0.316161
EXO1	exonuclease 1	138.336	0.315885
D2HGDH	D-2-hydroxyglutarate dehydrogenase	54.8464	0.31498
MERTK	MER proto-oncogene, tyrosine kinase	49.9714	0.314225
MAP3K19	mitogen-activated protein kinase kinase kinase 19	62.5286	0.313978
TMEM261	transmembrane protein 261	211.373	0.313621
PNMAL1	paraneoplastic Ma antigen family like 1	38.5518	0.313435
TLE6	transducin like enhancer of split 6	66.7161	0.31331
GRHL2	grainyhead like transcription factor 2	87.8	0.313051
MYO9A	myosin IXA	65.9893	0.313041
C1orf94	chromosome 1 open reading frame 94	137.584	0.313024
MBNL1	muscleblind like splicing regulator 1	140.664	0.313007
FKBP5	FK506 binding protein 5	102.15	0.312215
SRSF5	serine and arginine rich splicing factor 5	146.768	0.311835
CDK10.2	cyclin dependent kinase 10	78.2821	0.311682
PRR14	proline rich 14	79.7661	0.311171
BTN2A2	butyrophilin subfamily 2 member A2	50.6321	0.310938
PAIP2.2	poly(A) binding protein interacting protein 2	80.9732	0.310053
POMK	protein-O-mannose kinase	80.7214	0.309952
SRC.2	SRC proto-oncogene, non-receptor tyrosine kinase	113.116	0.30885
SCGB1D4	secretoglobin family 1D member 4	186.395	0.30883
FBXO6	F-box protein 6	173.795	0.308271
FNDC3A	fibronectin type III domain containing 3A	141.007	0.308233
RPS21	ribosomal protein S21	160.289	0.30789
RETN	resistin	108.423	0.307586
POGK	pogo transposable element with KRAB domain	135.564	0.307465
DDB2	damage specific DNA binding protein 2	73.4429	0.30741
SMARCD1	SWI/SNF related, matrix associated, actin dependent regulator of chromatin, subfamily d, member 1	113.318	0.307384
UBE2Z	ubiquitin conjugating enzyme E2 Z	114.345	0.307309
NDRG2	NDRG family member 2	134.354	0.307079
FCHSD2	FCH and double SH3 domains 2	53.0911	0.306972
TRAPPC12	trafficking protein particle complex 12	64.6964	0.305091
RPS6KA4	ribosomal protein S6 kinase A4	111.561	0.305019
ETFRF1	electron transfer flavoprotein regulatory factor 1	119.221	0.304021
PDGFRB	platelet derived growth factor receptor beta	43.3304	0.303726
SGCA	sarcoglycan alpha	132.207	0.303089
USP48	ubiquitin specific peptidase 48	88.5196	0.302856
CSF3R	colony stimulating factor 3 receptor	46.6286	0.302828
SLC3A2	solute carrier family 3 member 2	81.0589	0.302706
SPATA20	spermatogenesis associated 20	102.423	0.302516
SCN5A	sodium voltage-gated channel alpha subunit 5	97.2786	0.301465
UBR2	ubiquitin protein ligase E3 component n-recognin 2	93.5571	0.300588
PIGP	phosphatidylinositol glycan anchor biosynthesis class P	110.693	0.299697
PRRT2	proline rich transmembrane protein 2	112.977	0.299587
RPS15	ribosomal protein S15	73.2411	0.299442
SLC7A6OS	solute carrier family 7 member 6 opposite strand	96.1018	0.299186
TRIM74	tripartite motif containing 74	89.1625	0.298734
EPS8L2	EPS8 like 2	49.8982	0.297848
RTKN2	rhotekin 2	61.5232	0.297549
BNIPL	BCL2 interacting protein like	85.1964	0.297524
CDK13	cyclin dependent kinase 13	70.2196	0.297307
RAB34	RAB34, member RAS oncogene family	124.029	0.296538
UBALD1	UBA like domain containing 1	104.468	0.296526
DNAJB7	DnaJ heat shock protein family (Hsp40) member B7	80.9161	0.295842
MAP3K3	mitogen-activated protein kinase kinase kinase 3	68.4732	0.295427
TRIT1	tRNA isopentenyltransferase 1	118.909	0.295113
DUSP7	dual specificity phosphatase 7	111.205	0.294929
AHI1	Abelson helper integration site 1	155.377	0.294162
XM_375456	NA	85.425	0.294124
ECHS1	enoyl-CoA hydratase, short chain 1	146.062	0.293371
NOL4	nucleolar protein 4	140.884	0.292772
OCLN	occludin	143.107	0.292719
NCK2	NCK adaptor protein 2	244.243	0.292603
BEST3	bestrophin 3	105.9	0.292274
PIMREG	PICALM interacting mitotic regulator	156.468	0.292178
SNRK	SNF related kinase	104.486	0.292166
IRF3.3	interferon regulatory factor 3	157.062	0.29214
SKAP2	src kinase associated phosphoprotein 2	83.9732	0.291782
TNFRSF9	TNF receptor superfamily member 9	116.314	0.291281
ECE1	endothelin converting enzyme 1	89.8161	0.291006
ZNF667-AS1	ZNF667 antisense RNA 1 (head to head)	79.1196	0.290926
ATP6V1B2	ATPase H+ transporting V1 subunit B2	59.6857	0.290918
ESR1	estrogen receptor 1	61.3375	0.290477
MARK1.2	microtubule affinity regulating kinase 1	101.455	0.290007
ICA1L	islet cell autoantigen 1 like	57.0929	0.289615
SLC41A3	solute carrier family 41 member 3	68.9714	0.288875
ACAP2	ArfGAP with coiled-coil, ankyrin repeat and PH domains 2	150.277	0.287817
ASB8	ankyrin repeat and SOCS box containing 8	103.416	0.287263
IGHA1	immunoglobulin heavy constant alpha 1	171.632	0.286984
NUP37	nucleoporin 37	117.57	0.286917
OR7D2	olfactory receptor family 7 subfamily D member 2	49.3643	0.286541
MVB12B	multivesicular body subunit 12B	172.62	0.286172
AURKC.2	aurora kinase C	56.2607	0.285567
KPNA1.2	karyopherin subunit alpha 1	104.264	0.285381
TAF8	TATA-box binding protein associated factor 8	88.2464	0.284728
ADH5	alcohol dehydrogenase 5 (class III), chi polypeptide	116.35	0.28411
PADI3	peptidyl arginine deiminase 3	92.4375	0.283959
DDO	D-aspartate oxidase	72.9857	0.283713
PRPF4	pre-mRNA processing factor 4	150.789	0.283495
RLN1	relaxin 1	74.3143	0.28344
CPNE6	copine 6	84.3304	0.283426
BST1	bone marrow stromal cell antigen 1	39.5357	0.283304
CCDC12	coiled-coil domain containing 12	119.673	0.283093
DEDD	death effector domain containing	77.5821	0.282883
ATG16L1	autophagy related 16 like 1	123.457	0.282478
ZHX1-C8orf76	ZHX1-C8orf76 readthrough	56.6375	0.281154
DHRS12	dehydrogenase/reductase 12	74.8679	0.280504
RPUSD2	RNA pseudouridylate synthase domain containing 2	114.118	0.279972
RBM41	RNA binding motif protein 41	130.611	0.279871
UBIAD1	UbiA prenyltransferase domain containing 1	75.5518	0.279733
GSK3A	glycogen synthase kinase 3 alpha	64.9607	0.279513
PGLS	6-phosphogluconolactonase	78.0089	0.278441
COASY.2	Coenzyme A synthase	73.6179	0.278272
NCBP3	nuclear cap binding subunit 3	109.993	0.277721
DTNA	dystrobrevin alpha	59.6179	0.277345
CHTOP	chromatin target of PRMT1	189.157	0.277264
MS4A6A	membrane spanning 4-domains A6A	67.45	0.277075
SERF2	small EDRK-rich factor 2	96.1893	0.276684
MYO5C	myosin VC	63.4286	0.275768
CELA3A	chymotrypsin like elastase family member 3A	65.8429	0.275147
NSMCE4A	NSE4 homolog A, SMC5-SMC6 complex component	36.9071	0.275091
MED4	mediator complex subunit 4	88.8179	0.275012
GALK1	galactokinase 1	90.3857	0.274788
UTP18	UTP18, small subunit processome component	181.05	0.274342
CNTROB	centrobin, centriole duplication and spindle assembly protein	82.4857	0.274186
ZNF232	zinc finger protein 232	124.377	0.273351
LHX9	LIM homeobox 9	125.55	0.272607
ERG	ERG, ETS transcription factor	135.9	0.272441
CEP55	centrosomal protein 55	81.4321	0.272425
DHRS7B	dehydrogenase/reductase 7B	71.5429	0.272207
CDK9	cyclin dependent kinase 9	84.5786	0.271756
NUDT9	nudix hydrolase 9	62.8643	0.270469
FAM198B	family with sequence similarity 198 member B	48.7964	0.269718
FNDC11	fibronectin type III domain containing 11	101.27	0.269046
PRKCB.2	protein kinase C beta	77.5875	0.268945
KPNA3	karyopherin subunit alpha 3	76.5929	0.268817
BHMT2	betaine--homocysteine S-methyltransferase 2	155.429	0.268354
KATNAL2	katanin catalytic subunit A1 like 2	77.6679	0.268101
MRPS28	mitochondrial ribosomal protein S28	128.964	0.267825
PDS5B	PDS5 cohesin associated factor B	61.4714	0.26761
CEP250	centrosomal protein 250	69.9179	0.267086
MRPL48	mitochondrial ribosomal protein L48	129.093	0.266542
NAMPT	nicotinamide phosphoribosyltransferase	108.707	0.266439
DEPDC1B	DEP domain containing 1B	86.1482	0.266239
SLC47A1	solute carrier family 47 member 1	55.8768	0.266045
TEX264	testis expressed 264	82.0786	0.26571
FOXRED2	FAD dependent oxidoreductase domain containing 2	46.85	0.265446
COX7A1	cytochrome c oxidase subunit 7A1	75.9214	0.265271
C16orf52	chromosome 16 open reading frame 52	111.845	0.265167
HOGA1	4-hydroxy-2-oxoglutarate aldolase 1	56.8464	0.264467
EDIL3	EGF like repeats and discoidin domains 3	69.5589	0.263958
PSMC3IP	PSMC3 interacting protein	149.246	0.263862
PLEKHG5	pleckstrin homology and RhoGEF domain containing G5	52.7107	0.263803
RAB40A	RAB40A, member RAS oncogene family	167.85	0.263038
ABHD14B	abhydrolase domain containing 14B	110.093	0.262906
DUSP3	dual specificity phosphatase 3	70.4036	0.262397
CKAP2	cytoskeleton associated protein 2	94.1071	0.262193
C4BPB	complement component 4 binding protein beta	99.7018	0.262031
HIST2H2AB	histone cluster 2 H2A family member b	67.6821	0.261858
ACTR1B	ARP1 actin-related protein 1 homolog B, centractin beta	107.832	0.261828
PARP3	poly(ADP-ribose) polymerase family member 3	87.3571	0.260483
ADAD2	adenosine deaminase domain containing 2	63.9321	0.260457
ENTPD5	ectonucleoside triphosphate diphosphohydrolase 5	85.4036	0.260394
PKN1	protein kinase N1	62.95	0.259063
PDHA1	pyruvate dehydrogenase (lipoamide) alpha 1	80.8196	0.258405
PSTPIP2	proline-serine-threonine phosphatase interacting protein 2	53.5107	0.257703
ZWINT	ZW10 interacting kinetochore protein	78.9982	0.257667
TMEM177	transmembrane protein 177	46.6875	0.257496
ATG16L1.2	autophagy related 16 like 1	144.668	0.257168
OXA1L	OXA1L, mitochondrial inner membrane protein	89.9696	0.256577
XM_378983	NA	49.125	0.256545
NR2C2AP	nuclear receptor 2C2 associated protein	46.2857	0.256508
TRIM15	tripartite motif containing 15	101.657	0.256007
FGFR3	fibroblast growth factor receptor 3	42.6821	0.255541
NTRK3	neurotrophic receptor tyrosine kinase 3	91.5179	0.254744
BAP1	BRCA1 associated protein 1	207.82	0.254204
PRKG2	protein kinase, cGMP-dependent, type II	129.443	0.253281
PLEKHM2	pleckstrin homology and RUN domain containing M2	117.873	0.252818
INPP5K	inositol polyphosphate-5-phosphatase K	86.9643	0.252686
TAP1	transporter 1, ATP binding cassette subfamily B member	78.7625	0.252249
AKAP10	A-kinase anchoring protein 10	57.0857	0.25213
DHX30	DExH-box helicase 30	76.0768	0.251607
VDAC3	voltage dependent anion channel 3	55.5857	0.251223
FSD1	fibronectin type III and SPRY domain containing 1	73.0071	0.251164
HNRNPA0	heterogeneous nuclear ribonucleoprotein A0	75.5661	0.250882
SPRY2	sprouty RTK signaling antagonist 2	80.1357	0.250326
PAK3.2	p21 (RAC1) activated kinase 3	52.7125	0.250288
PPP3CC	protein phosphatase 3 catalytic subunit gamma	55.3179	0.249671
WDFY4	WDFY family member 4	86.8714	0.249286
SAMSN1	SAM domain, SH3 domain and nuclear localization signals 1	105.711	0.249258
DCAKD	dephospho-CoA kinase domain containing	138.618	0.249163
PTHLH	parathyroid hormone like hormone	158.714	0.248901
PRMT6	protein arginine methyltransferase 6	71.0107	0.248654
TNIP1	TNFAIP3 interacting protein 1	76.2071	0.248576
MERTK.2	MER proto-oncogene, tyrosine kinase	95.2161	0.248423
HSPA5	heat shock protein family A (Hsp70) member 5	112.188	0.248312
ARHGEF1	Rho guanine nucleotide exchange factor 1	104.8	0.248223
KPNA5	karyopherin subunit alpha 5	39.6893	0.247156
CDK6.2	cyclin dependent kinase 6	80.9946	0.247075
NM_024062	NA	70.0929	0.246953
UXS1	UDP-glucuronate decarboxylase 1	117.868	0.246899
MCMDC2	minichromosome maintenance domain containing 2	54.4964	0.246582
RNF138	ring finger protein 138	94.0625	0.246366
LNX1	ligand of numb-protein X 1	64.6179	0.246124
CPB2	carboxypeptidase B2	50.0393	0.245994
ABHD6	abhydrolase domain containing 6	78.4464	0.245983
HS2ST1	heparan sulfate 2-O-sulfotransferase 1	134.286	0.245654
GDI2	GDP dissociation inhibitor 2	105.375	0.245373
GPX4	glutathione peroxidase 4	74.6768	0.244971
CTXN1	cortexin 1	102.175	0.244372
KRT33B	keratin 33B	51.7071	0.244333
ITCH	itchy E3 ubiquitin protein ligase	99.2839	0.243699
FBXO25	F-box protein 25	63.775	0.24369
FBXO11	F-box protein 11	111.412	0.242337
ZZZ3	zinc finger ZZ-type containing 3	114.105	0.24226
IQUB	IQ motif and ubiquitin domain containing	57.3429	0.241214
XM_379632	NA	63.4464	0.240814
OR1F1	olfactory receptor family 1 subfamily F member 1	56.925	0.240756
DCAF8	DDB1 and CUL4 associated factor 8	107.213	0.240433
AP1S3	adaptor related protein complex 1 sigma 3 subunit	96.1625	0.240211
IL17RE	interleukin 17 receptor E	97.3018	0.240015
MCAT	malonyl-CoA-acyl carrier protein transacylase	54.8214	0.239678
PCGF6	polycomb group ring finger 6	75.6179	0.239628
GOLGA4	golgin A4	42.875	0.238823
PMF1	polyamine modulated factor 1	105.804	0.238682
WDR1.2	WD repeat domain 1	53.1036	0.238389
BCL7C	BCL tumor suppressor 7C	92.3321	0.238308
PGM3	phosphoglucomutase 3	90.1429	0.238307
CDC45	cell division cycle 45	116.438	0.237649
CLDN7	claudin 7	53.8804	0.236869
XM_374281	NA	109.441	0.236701
ZDHHC12	zinc finger DHHC-type containing 12	57.0179	0.236188
PPP3CA	protein phosphatase 3 catalytic subunit alpha	151.6	0.235854
RNF5	ring finger protein 5	61.1143	0.23555
VTI1B	vesicle transport through interaction with t-SNAREs 1B	59.7196	0.235195
BSND	barttin CLCNK type accessory beta subunit	56.3071	0.235021
MTMR14	myotubularin related protein 14	84.1589	0.234832
HELQ	helicase, POLQ-like	91.3696	0.234688
MST1R	macrophage stimulating 1 receptor	121.314	0.234314
GTF3C5	general transcription factor IIIC subunit 5	75.1339	0.234014
CBS	cystathionine-beta-synthase	129.061	0.233288
LINC00421	long intergenic non-protein coding RNA 421	82.8786	0.23312
ACOT9	acyl-CoA thioesterase 9	98.5	0.232882
C3orf52	chromosome 3 open reading frame 52	80.6625	0.232793
DYRK1A.2	dual specificity tyrosine phosphorylation regulated kinase 1A	191.102	0.232707
PDGFRA.5	platelet derived growth factor receptor alpha	43.8071	0.232673
KLF8	Kruppel like factor 8	134.561	0.232558
WDR34	WD repeat domain 34	103.55	0.232536
RABL2B	RAB, member of RAS oncogene family like 2B	51.2071	0.232333
RPAP2	RNA polymerase II associated protein 2	78.0661	0.232235
TMCC1	transmembrane and coiled-coil domain family 1	50.5411	0.232158
CLDN7.2	claudin 7	144.125	0.231969
MAMDC2	MAM domain containing 2	104.745	0.231416
COASY	Coenzyme A synthase	77.6321	0.23141
TMEM106A	transmembrane protein 106A	142.934	0.231218
ARHGDIB	Rho GDP dissociation inhibitor beta	110.787	0.231094
ASB11	ankyrin repeat and SOCS box containing 11	42.825	0.230993
STK11	serine/threonine kinase 11	54.5607	0.229765
NR1D1	nuclear receptor subfamily 1 group D member 1	69.2464	0.229749
DDX39A	DExD-box helicase 39A	71.3446	0.22974
TTK	TTK protein kinase	83.2946	0.229613
LIME1	Lck interacting transmembrane adaptor 1	66.5857	0.229228
DALRD3	DALR anticodon binding domain containing 3	53.85	0.229159
ARL6IP6	ADP ribosylation factor like GTPase 6 interacting protein 6	60.4196	0.228942
RBKS	ribokinase	76.6554	0.228626
CYP2A7	cytochrome P450 family 2 subfamily A member 7	55.6893	0.228267
ZNF581	zinc finger protein 581	82.7161	0.228004
AMPD2	adenosine monophosphate deaminase 2	46.0286	0.227865
TFDP1	transcription factor Dp-1	85.8786	0.226749
MMP1	matrix metallopeptidase 1	58.6464	0.226513
GSTZ1	glutathione S-transferase zeta 1	98.5786	0.226207
UBE2DNL	ubiquitin conjugating enzyme E2 D N-terminal like (pseudogene)	53.25	0.225983
LYN	LYN proto-oncogene, Src family tyrosine kinase	72.65	0.225789
2025-09-07	septin 7	78.4	0.225442
ANP32B	acidic nuclear phosphoprotein 32 family member B	115.204	0.22543
MRPL42	mitochondrial ribosomal protein L42	54.5964	0.22443
C21orf91	chromosome 21 open reading frame 91	58.4196	0.224292
MRPS24	mitochondrial ribosomal protein S24	85.8304	0.22422
ELK1	ELK1, ETS transcription factor	104.643	0.224199
UGCG	UDP-glucose ceramide glucosyltransferase	80.5	0.224177
SPINT2	serine peptidase inhibitor, Kunitz type 2	41.1429	0.224012
PPP2R5E	protein phosphatase 2 regulatory subunit B'epsilon	59.775	0.223647
VPS41.2	VPS41, HOPS complex subunit	62.5946	0.223133
GLIPR2	GLI pathogenesis related 2	32.1304	0.223117
VANGL1	VANGL planar cell polarity protein 1	63.7804	0.222968
PRKAA1	protein kinase AMP-activated catalytic subunit alpha 1	58.9857	0.222948
MAP3K7.3	mitogen-activated protein kinase kinase kinase 7	79.0821	0.222943
SLC7A8	solute carrier family 7 member 8	91.8571	0.222637
AREG	amphiregulin	86.6696	0.222507
ENY2	ENY2, transcription and export complex 2 subunit	128.296	0.221958
TNXB	tenascin XB	61.8821	0.22189
EFCAB14	EF-hand calcium binding domain 14	94.5071	0.221127
ARFGAP3	ADP ribosylation factor GTPase activating protein 3	221.991	0.220906
PRKAG2	protein kinase AMP-activated non-catalytic subunit gamma 2	137.484	0.220872
CASP7	caspase 7	53.9893	0.220699
MAP3K11	mitogen-activated protein kinase kinase kinase 11	54.2875	0.220427
PUSL1	pseudouridylate synthase-like 1	84.8071	0.220364
EPHB2.2	EPH receptor B2	75.6643	0.220348
MAK	male germ cell associated kinase	59.6179	0.220222
KRTCAP2	keratinocyte associated protein 2	58.0179	0.220202
SPRY2.2	sprouty RTK signaling antagonist 2	94.6571	0.220109
GYPE	glycophorin E (MNS blood group)	82.2196	0.219875
USH1C	USH1 protein network component harmonin	96.1107	0.219622
CTDNEP1	CTD nuclear envelope phosphatase 1	73.0071	0.219437
SEPHS1	selenophosphate synthetase 1	90.3839	0.219176
VPS53	VPS53, GARP complex subunit	64.8661	0.218968
DKK1	dickkopf WNT signaling pathway inhibitor 1	176.991	0.218615
ARHGEF6	Rac/Cdc42 guanine nucleotide exchange factor 6	77.6446	0.218579
GGPS1	geranylgeranyl diphosphate synthase 1	90.3625	0.218574
RNASEH2A	ribonuclease H2 subunit A	116.03	0.21839
SLC30A7	solute carrier family 30 member 7	50.6304	0.217817
PMEPA1.2	prostate transmembrane protein, androgen induced 1	110.932	0.217705
HAGHL	hydroxyacylglutathione hydrolase-like	111.45	0.217579
MMP2	matrix metallopeptidase 2	61.8893	0.217526
ATG4D	autophagy related 4D cysteine peptidase	76.1482	0.217331
JAK2	Janus kinase 2	70.9179	0.217079
CYP19A1	cytochrome P450 family 19 subfamily A member 1	54.35	0.216951
KCNJ11	potassium voltage-gated channel subfamily J member 11	53.6875	0.216946
TLCD1	TLC domain containing 1	70.2304	0.216879
TEN1	TEN1, CST complex subunit	102.225	0.216824
HGF	hepatocyte growth factor	75.8554	0.216444
SDC1	syndecan 1	63.3071	0.216307
FAM200A	family with sequence similarity 200 member A	59.0554	0.216279
RUSC1	RUN and SH3 domain containing 1	62.7071	0.216024
LOC554223	histocompatibility antigen-related	50.0714	0.215857
HDDC2	HD domain containing 2	60.0696	0.215795
CAMKK2	calcium/calmodulin dependent protein kinase kinase 2	65.3464	0.215784
BOP1	block of proliferation 1	110.114	0.215651
CLK3	CDC like kinase 3	48.8321	0.21565
XM_291436	NA	51.5071	0.215408
SIRT3	sirtuin 3	59.5125	0.214441
FAM162A	family with sequence similarity 162 member A	73.7125	0.213483
MXD1	MAX dimerization protein 1	71.5286	0.213473
DDI2	DNA damage inducible 1 homolog 2	105.598	0.212655
KALRN	kalirin, RhoGEF kinase	76.7107	0.212549
PRELID1	PRELI domain containing 1	63.325	0.212515
SLC35A2	solute carrier family 35 member A2	59.8964	0.21249
TBCB	tubulin folding cofactor B	84.9286	0.211453
TMCC2	transmembrane and coiled-coil domain family 2	51.3036	0.211154
VDAC2	voltage dependent anion channel 2	57.9179	0.211126
BCL10	B-cell CLL/lymphoma 10	55.1	0.210823
JADE1	jade family PHD finger 1	90.025	0.210678
DECR1	2,4-dienoyl-CoA reductase 1	101.089	0.210435
PLCL2	phospholipase C like 2	72.0339	0.210398
EDN2	endothelin 2	97.0214	0.210379
VSIG4	V-set and immunoglobulin domain containing 4	57.9018	0.210217
FAXDC2	fatty acid hydroxylase domain containing 2	147.914	0.210044
DSCR8	Down syndrome critical region 8	105.548	0.209587
ATP5C1	ATP synthase, H+ transporting, mitochondrial F1 complex, gamma polypeptide 1	44.6429	0.209581
CHCHD2	coiled-coil-helix-coiled-coil-helix domain containing 2	178.42	0.209468
LYZL2	lysozyme like 2	76.8679	0.209249
MAP3K7	mitogen-activated protein kinase kinase kinase 7	76.2482	0.209041
CCDC146	coiled-coil domain containing 146	41.7571	0.208526
KDM4B	lysine demethylase 4B	100.545	0.208054
UCN2	urocortin 2	73.6875	0.208046
XM_379194	NA	111.152	0.207871
MSLN	mesothelin	69.5964	0.207542
H2AFV	H2A histone family member V	80.5911	0.207347
FER1L6-AS2	FER1L6 antisense RNA 2	45.7036	0.207316
DUSP26	dual specificity phosphatase 26	49.3786	0.207291
ANKRD44	ankyrin repeat domain 44	110.639	0.206881
GIT2	GIT ArfGAP 2	105.334	0.206667
S1PR1	sphingosine-1-phosphate receptor 1	65.2089	0.206612
STX1B	syntaxin 1B	79.3393	0.206398
RAP1GAP	RAP1 GTPase activating protein	60.8429	0.206319
PKP1	plakophilin 1	65.4982	0.206032
ZNF330	zinc finger protein 330	70.7107	0.205851
ATP6V1B1	ATPase H+ transporting V1 subunit B1	73.0411	0.20538
FAM90A1	family with sequence similarity 90 member A1	205.777	0.205126
PDK3	pyruvate dehydrogenase kinase 3	44.0321	0.204984
DPM2	dolichyl-phosphate mannosyltransferase subunit 2, regulatory	80.9714	0.204794
PROCR	protein C receptor	78.3875	0.204309
PSG11	pregnancy specific beta-1-glycoprotein 11	53.0875	0.204089
GORAB	golgin, RAB6 interacting	80.5304	0.203679
CCDC28B	coiled-coil domain containing 28B	62.75	0.203515
ZNF385B	zinc finger protein 385B	73.3464	0.203383
HOXC8	homeobox C8	74.4518	0.203049
KAT5	lysine acetyltransferase 5	128.766	0.202637
IQCH	IQ motif containing H	66.1696	0.201225
ARHGAP29	Rho GTPase activating protein 29	134.425	0.201055
CCDC127	coiled-coil domain containing 127	74.9393	0.200818
MINDY3	MINDY lysine 48 deubiquitinase 3	93.8536	0.200465
XM_209489	NA	66.9321	0.200259
GIMAP8	GTPase, IMAP family member 8	140.195	0.200185
COASY.3	Coenzyme A synthase	72.225	0.200046
IL13RA2	interleukin 13 receptor subunit alpha 2	122.773	0.200042
MED1	mediator complex subunit 1	117.514	0.199677
BC103919	NA	61.9786	0.199459
IGF2	insulin like growth factor 2	101.757	0.199129
APOBEC3G	apolipoprotein B mRNA editing enzyme catalytic subunit 3G	170.53	0.19903
SCAMP2	secretory carrier membrane protein 2	54.575	0.198237
COX7A2L	cytochrome c oxidase subunit 7A2 like	180.209	0.198183
IQCD	IQ motif containing D	78.7143	0.197412
CIRBP-AS1	CIRBP antisense RNA 1	102.884	0.197353
HUWE1	HECT, UBA and WWE domain containing 1, E3 ubiquitin protein ligase	53.0964	0.197328
CASP1	caspase 1	47.4982	0.19709
CRBN	cereblon	81.0929	0.19704
ERBB2	erb-b2 receptor tyrosine kinase 2	53.1071	0.196703
HK1	hexokinase 1	58.9339	0.196505
DTX2	deltex E3 ubiquitin ligase 2	95.275	0.196432
PDE7A	phosphodiesterase 7A	47.4446	0.196409
MRPS30	mitochondrial ribosomal protein S30	47.7393	0.196351
SDCCAG8	serologically defined colon cancer antigen 8	148.768	0.196217
ASB4	ankyrin repeat and SOCS box containing 4	39.8411	0.195992
RPS17	ribosomal protein S17	34.5786	0.195751
NSUN4	NOP2/Sun RNA methyltransferase family member 4	55.0893	0.195558
SP100	SP100 nuclear antigen	73.6571	0.195495
COTL1	coactosin like F-actin binding protein 1	131.755	0.195038
LST1	leukocyte specific transcript 1	73.7179	0.194871
VPS35	VPS35, retromer complex component	103.607	0.194478
TCP11	t-complex 11	61.3464	0.194469
PRDX4	peroxiredoxin 4	92.4804	0.194372
UHMK1	U2AF homology motif kinase 1	41.4232	0.194362
GEMIN2	gem nuclear organelle associated protein 2	77.3625	0.194125
GPANK1	G-patch domain and ankyrin repeats 1	80.9089	0.193344
FSTL4	follistatin like 4	51.7679	0.192358
PLD1	phospholipase D1	39.0839	0.1923
TTK.2	TTK protein kinase	76.5714	0.191917
PRKCA	protein kinase C alpha	77.0196	0.191612
VNN1	vanin 1	58.1357	0.191551
PTK2	protein tyrosine kinase 2	101.7	0.191549
RARS2	arginyl-tRNA synthetase 2, mitochondrial	70.9	0.191414
GBP1	guanylate binding protein 1	112.079	0.19131
RGR	retinal G protein coupled receptor	52.0643	0.191284
TARDBP	TAR DNA binding protein	98	0.191087
GLUD2	glutamate dehydrogenase 2	50.625	0.190916
IKBKE	inhibitor of nuclear factor kappa B kinase subunit epsilon	83.6125	0.190817
LOC541472	uncharacterized LOC541472	75.8893	0.190701
PRKAB2	protein kinase AMP-activated non-catalytic subunit beta 2	69.8768	0.190675
PPP2R1B	protein phosphatase 2 scaffold subunit Abeta	56.1571	0.190445
TMEM126B	transmembrane protein 126B	74.5	0.190239
RTKN	rhotekin	109.529	0.190101
USE1	unconventional SNARE in the ER 1	86.0054	0.189918
GYS1	glycogen synthase 1	62.75	0.189875
NPSR1-AS1	NPSR1 antisense RNA 1	147.677	0.189802
RPL3.2	ribosomal protein L3	47.9107	0.189757
PRKCH	protein kinase C eta	112.221	0.189693
RPL23	ribosomal protein L23	49.1429	0.189589
XM_379309	NA	74.2964	0.18899
CYP4Z1	cytochrome P450 family 4 subfamily Z member 1	42.7143	0.18862
MRM3	mitochondrial rRNA methyltransferase 3	55.8786	0.188388
ECE2	endothelin converting enzyme 2	84.3143	0.188295
C16orf58	chromosome 16 open reading frame 58	53.6286	0.188244
CCM2L	CCM2 like scaffolding protein	71.0143	0.18823
MPZL1	myelin protein zero like 1	91.1107	0.188204
CELF1	CUGBP Elav-like family member 1	74.2411	0.187834
CALHM1	calcium homeostasis modulator 1	58.5286	0.187724
CDC42EP3	CDC42 effector protein 3	292.87	0.187682
ZBTB44	zinc finger and BTB domain containing 44	102.073	0.187477
ABHD12B	abhydrolase domain containing 12B	51.9714	0.187406
BMX	BMX non-receptor tyrosine kinase	82.0643	0.18727
BRICD5	BRICHOS domain containing 5	54.8607	0.18718
CCDC155	coiled-coil domain containing 155	55.1929	0.187044
CD79B	CD79b molecule	72.1357	0.186683
NMNAT3	nicotinamide nucleotide adenylyltransferase 3	46.5643	0.186682
MECOM	MDS1 and EVI1 complex locus	137.236	0.186576
HESX1	HESX homeobox 1	174.7	0.186468
AKR1B10	aldo-keto reductase family 1 member B10	60.1786	0.186363
ENST00000548232	NA	105.004	0.186174
C12orf4	chromosome 12 open reading frame 4	62.1482	0.186152
SERPINA6	serpin family A member 6	65.825	0.185255
DRC3	dynein regulatory complex subunit 3	120.721	0.185068
MYO1D	myosin ID	53.1857	0.185052
MYOZ1	myozenin 1	73.4946	0.185022
GTF2A2	general transcription factor IIA subunit 2	65.1696	0.184203
IST1	IST1, ESCRT-III associated factor	55.0268	0.18401
TGM2	transglutaminase 2	251.355	0.183922
TINAGL1	tubulointerstitial nephritis antigen like 1	64.6179	0.183877
XM_171154	NA	141.966	0.183754
CDC37	cell division cycle 37	67.5429	0.183752
PYGO2	pygopus family PHD finger 2	357.827	0.183714
HFE	hemochromatosis	53.0321	0.183513
ZFAND3	zinc finger AN1-type containing 3	95.5946	0.183236
LRRC1	leucine rich repeat containing 1	106.87	0.183191
IL3	interleukin 3	96.5732	0.183187
KPNA6	karyopherin subunit alpha 6	151.78	0.182851
SF3B3	splicing factor 3b subunit 3	69.8179	0.182665
RAD51	RAD51 recombinase	48.4286	0.182194
ATRAID	all-trans retinoic acid induced differentiation factor	69.7982	0.182052
KRTAP13-3	keratin associated protein 13-3	85.7107	0.181903
KLC3	kinesin light chain 3	79.175	0.181848
TSKS	testis specific serine kinase substrate	104.268	0.181062
TMEM116	transmembrane protein 116	64.4857	0.180887
GJB4	gap junction protein beta 4	64.1161	0.180784
CDK20	cyclin dependent kinase 20	55.5786	0.180665
MPZL2	myelin protein zero like 2	83.5071	0.180595
ZMAT4	zinc finger matrin-type 4	69.9625	0.180521
TTBK2	tau tubulin kinase 2	90.3464	0.180395
HAVCR2	hepatitis A virus cellular receptor 2	73.1786	0.179953
OSGEPL1	O-sialoglycoprotein endopeptidase like 1	110.116	0.179789
TRMT112	tRNA methyltransferase 11-2 homolog (S. cerevisiae)	98.5482	0.179717
MFAP1	microfibrillar associated protein 1	77.6179	0.179603
RAB26	RAB26, member RAS oncogene family	63.1821	0.179423
RPL34	ribosomal protein L34	161.971	0.179368
RASGRP3	RAS guanyl releasing protein 3	79.2411	0.179318
ODC1	ornithine decarboxylase 1	82.2786	0.179189
ANKS6.2	ankyrin repeat and sterile alpha motif domain containing 6	107.043	0.178512
PPP2R5C.2	protein phosphatase 2 regulatory subunit B'gamma	55.4893	0.178389
MARK4	microtubule affinity regulating kinase 4	68.9679	0.178333
DYRK4.2	dual specificity tyrosine phosphorylation regulated kinase 4	35.3429	0.178038
IKBKB	inhibitor of nuclear factor kappa B kinase subunit beta	51.7714	0.177758
XM_114355	NA	110	0.177755
DYRK1A	dual specificity tyrosine phosphorylation regulated kinase 1A	59.8071	0.177572
MKNK2	MAP kinase interacting serine/threonine kinase 2	82.6179	0.177395
PLAUR	plasminogen activator, urokinase receptor	62.2893	0.177066
FBXO3	F-box protein 3	93.3286	0.176742
ACAT1	acetyl-CoA acetyltransferase 1	81.225	0.176626
PRKCZ.2	protein kinase C zeta	110.154	0.176282
CLDN14	claudin 14	137.575	0.176227
HAS3	hyaluronan synthase 3	72.6179	0.176001
REEP1	receptor accessory protein 1	102.284	0.175992
EOGT	EGF domain specific O-linked N-acetylglucosamine transferase	125.989	0.175972
MAP3K5	mitogen-activated protein kinase kinase kinase 5	44.8857	0.175809
NEUROD1	neuronal differentiation 1	87.8036	0.175778
ERICH6	glutamate rich 6	51.5393	0.175685
PTMS	parathymosin	57.5107	0.175269
CRYZL1	crystallin zeta like 1	131.436	0.17492
RECQL	RecQ like helicase	123.33	0.1747
AGPAT2	1-acylglycerol-3-phosphate O-acyltransferase 2	64.8679	0.174366
PBLD	phenazine biosynthesis like protein domain containing	128.118	0.174256
PROZ	protein Z, vitamin K dependent plasma glycoprotein	45.8161	0.174243
RNPC3	RNA binding region (RNP1, RRM) containing 3	122.243	0.173875
NAA10	N(alpha)-acetyltransferase 10, NatA catalytic subunit	87.4589	0.17367
DDIT4	DNA damage inducible transcript 4	82.0482	0.173481
ACSS2.2	acyl-CoA synthetase short-chain family member 2	35.2821	0.173386
CHCHD6	coiled-coil-helix-coiled-coil-helix domain containing 6	185.938	0.173213
ENST00000382378	NA	165.745	0.173197
GFOD1	glucose-fructose oxidoreductase domain containing 1	69.6786	0.173125
ASGR1	asialoglycoprotein receptor 1	73.1857	0.172968
ALKBH3	alkB homolog 3, alpha-ketoglutaratedependent dioxygenase	53.0929	0.172791
NCAM2	neural cell adhesion molecule 2	50.0286	0.172575
CDC20B	cell division cycle 20B	66.8661	0.172527
WNT8A	Wnt family member 8A	44.0679	0.17245
CRY1	cryptochrome circadian clock 1	66.4214	0.172013
SIK2	salt inducible kinase 2	67.2929	0.171994
STAT6	signal transducer and activator of transcription 6	69.6214	0.171976
ACVR1B	activin A receptor type 1B	81.525	0.171927
TGFBR2	transforming growth factor beta receptor 2	74.4321	0.171629
TTC12	tetratricopeptide repeat domain 12	47.0821	0.171525
PDZK1IP1	PDZK1 interacting protein 1	64.2446	0.171386
ANXA1	annexin A1	136.055	0.171196
IGHA1.3	immunoglobulin heavy constant alpha 1	77.7964	0.171156
C8orf59	chromosome 8 open reading frame 59	156.179	0.170724
IFNA17	interferon alpha 17	90.6821	0.170118
TPMT	thiopurine S-methyltransferase	77.1357	0.169809
CD7	CD7 molecule	46.4179	0.169797
HLA-DRA	major histocompatibility complex, class II, DR alpha	67.2179	0.169693
NLK	nemo like kinase	73.9286	0.168867
MEIS1	Meis homeobox 1	125.143	0.168789
UMOD	uromodulin	59.4589	0.168345
ASCC3	activating signal cointegrator 1 complex subunit 3	122.836	0.167922
PRKAA1.2	protein kinase AMP-activated catalytic subunit alpha 1	110.086	0.167319
SAA1	serum amyloid A1	56.6536	0.167208
PPA2	pyrophosphatase (inorganic) 2	52.2143	0.167077
WDFY2	WD repeat and FYVE domain containing 2	77.5929	0.166793
KRT20	keratin 20	65.6946	0.16665
TGM4	transglutaminase 4	121.171	0.166401
IPO4	importin 4	58.4375	0.166202
PPP4R4.2	protein phosphatase 4 regulatory subunit 4	55.5589	0.165947
RBM11	RNA binding motif protein 11	56.6839	0.165774
PTPN22	protein tyrosine phosphatase, non-receptor type 22	112.284	0.165752
IGFN1	immunoglobulin-like and fibronectin type III domain containing 1	84.1964	0.16561
RPL35	ribosomal protein L35	64.4643	0.16527
ZNF44	zinc finger protein 44	40.025	0.165096
PLXDC2	plexin domain containing 2	54.1411	0.165008
PRKCG	protein kinase C gamma	51.8268	0.164841
AMZ2P1	archaelysin family metallopeptidase 2 pseudogene 1	64.85	0.164808
XM_379430	NA	59.7036	0.164697
ARMC12	armadillo repeat containing 12	96.3339	0.16462
HMGCS2	3-hydroxy-3-methylglutaryl-CoA synthase 2	82.0089	0.164532
CNNM3	cyclin and CBS domain divalent metal cation transport mediator 3	74.7071	0.164482
RELA	RELA proto-oncogene, NF-kB subunit	116.268	0.164402
NADK	NAD kinase	89.9429	0.164402
IK	IK cytokine, down-regulator of HLA II	78.6036	0.164273
HTR3B	5-hydroxytryptamine receptor 3B	38.5857	0.16424
IL15	interleukin 15	29.7929	0.163939
TAOK3	TAO kinase 3	62.4232	0.163606
BTNL3	butyrophilin like 3	47.6	0.163524
CAVIN4	caveolae associated protein 4	94.7179	0.163418
VSTM4	V-set and transmembrane domain containing 4	54.7446	0.163361
MELTF	melanotransferrin	98.6857	0.163326
TBX22	T-box 22	46.8036	0.163141
PIGO	phosphatidylinositol glycan anchor biosynthesis class O	49.0857	0.163113
PDPN	podoplanin	69.8464	0.162963
TMEM192	transmembrane protein 192	77.0214	0.16262
HTR1D	5-hydroxytryptamine receptor 1D	71.7536	0.16261
CBLB	Cbl proto-oncogene B	106.92	0.162599
FHL5	four and a half LIM domains 5	97.1464	0.162417
ASCC1	activating signal cointegrator 1 complex subunit 1	102.3	0.162331
PLK1	polo like kinase 1	66.875	0.161836
SPINK14	serine peptidase inhibitor, Kazal type 14 (putative)	53.1357	0.161821
HIST1H2BO	histone cluster 1 H2B family member o	78.3446	0.161722
CDADC1	cytidine and dCMP deaminase domain containing 1	66.3089	0.16101
PTGER2	prostaglandin E receptor 2	48.2625	0.161001
MAPKAPK3.2	mitogen-activated protein kinase-activated protein kinase 3	62.4286	0.160858
HKDC1	hexokinase domain containing 1	36.9071	0.160856
DOLPP1	dolichyldiphosphatase 1	47.9964	0.160837
HYAL1	hyaluronoglucosaminidase 1	56.0893	0.16082
KCTD13	potassium channel tetramerization domain containing 13	61.0536	0.160806
MAN1A2	mannosidase alpha class 1A member 2	48.2732	0.160535
CCIN	calicin	32.6107	0.160323
TSTD2	thiosulfate sulfurtransferase like domain containing 2	119.045	0.160181
P4HTM.2	prolyl 4-hydroxylase, transmembrane	112.1	0.159978
PRPF38A	pre-mRNA processing factor 38A	57.55	0.159667
CLVS1	clavesin 1	105.404	0.159582
TEX2	testis expressed 2	60.6768	0.159509
NUDT16P1	nudix hydrolase 16 pseudogene 1	56.6571	0.158578
MAST2	microtubule associated serine/threonine kinase 2	96.5	0.158503
IFNA16	interferon alpha 16	92.3786	0.158427
RPS6KA3	ribosomal protein S6 kinase A3	80.0464	0.158391
NM_001007545	NA	65.95	0.157927
APPL1	adaptor protein, phosphotyrosine interacting with PH domain and leucine zipper 1	71.8018	0.157585
EIF4A2	eukaryotic translation initiation factor 4A2	119.114	0.157544
ADD2	adducin 2	189.327	0.15723
GMCL1P1	germ cell-less, spermatogenesis associated 1 pseudogene 1	124.857	0.156619
NGLY1	N-glycanase 1	229.02	0.156514
ARAP1	ArfGAP with RhoGAP domain, ankyrin repeat and PH domain 1	69.7911	0.155728
RBBP7	RB binding protein 7, chromatin remodeling factor	66.5304	0.155625
STK32B	serine/threonine kinase 32B	76.3411	0.155612
CCDC91	coiled-coil domain containing 91	96.9161	0.155282
AICDA	activation induced cytidine deaminase	105.891	0.154997
RNF125	ring finger protein 125	101.961	0.154941
TMEM19	transmembrane protein 19	54.1393	0.154759
YME1L1	YME1 like 1 ATPase	73.6857	0.15449
MRRF	mitochondrial ribosome recycling factor	78.3143	0.154348
AP2A2	adaptor related protein complex 2 alpha 2 subunit	61.0786	0.154324
NDUFB7	NADH:ubiquinone oxidoreductase subunit B7	57.0357	0.15421
C12orf10	chromosome 12 open reading frame 10	79.3893	0.153927
VTI1A	vesicle transport through interaction with t-SNAREs 1A	66.2321	0.153858
CES3	carboxylesterase 3	74.5286	0.153791
VNN3	vanin 3	100.475	0.153581
CFDP1	craniofacial development protein 1	66.875	0.153255
RAD51D	RAD51 paralog D	58.475	0.152999
ENST00000339946	NA	166.784	0.152841
RRAGB	Ras related GTP binding B	93.6071	0.152723
PARS2	prolyl-tRNA synthetase 2, mitochondrial (putative)	55.1429	0.152599
KCNV1	potassium voltage-gated channel modifier subfamily V member 1	50.475	0.15255
PPM1M	protein phosphatase, Mg2+/Mn2+ dependent 1M	101.827	0.151864
ROPN1B	rhophilin associated tail protein 1B	52.7321	0.151716
ITK	IL2 inducible T-cell kinase	62.4196	0.151713
ERLIN1	ER lipid raft associated 1	47.9393	0.1517
EIF2B5.2	eukaryotic translation initiation factor 2B subunit epsilon	256.561	0.151632
RGS4	regulator of G-protein signaling 4	101.525	0.15129
TTC30B	tetratricopeptide repeat domain 30B	53.5857	0.15121
RANGAP1	Ran GTPase activating protein 1	86.3696	0.151136
ZNF720	zinc finger protein 720	106.339	0.15102
IFNA21	interferon alpha 21	108.955	0.150947
HNRNPK	heterogeneous nuclear ribonucleoprotein K	73.45	0.149963
MAP3K7.2	mitogen-activated protein kinase kinase kinase 7	98.2232	0.149943
DRC3.2	dynein regulatory complex subunit 3	68.6696	0.149819
CST2	cystatin SA	72.2089	0.149797
EXD1	exonuclease 3'-5' domain containing 1	128.284	0.149749
HIBADH	3-hydroxyisobutyrate dehydrogenase	46.4321	0.149744
BSG	basigin (Ok blood group)	79.6232	0.149589
VDAC1	voltage dependent anion channel 1	77.3214	0.149557
PLCD1	phospholipase C delta 1	63.3857	0.149404
NFS1	NFS1, cysteine desulfurase	77.3821	0.149306
NM_178838	NA	112.141	0.148808
MUCL1	mucin like 1	83.4143	0.1488
IRAK2	interleukin 1 receptor associated kinase 2	65.7304	0.148671
ABL1.6	ABL proto-oncogene 1, non-receptor tyrosine kinase	70.9464	0.148426
PRKCI	protein kinase C iota	45.2607	0.148339
GRIN2C	glutamate ionotropic receptor NMDA type subunit 2C	69.7464	0.148284
RNF41	ring finger protein 41	63.9875	0.148098
BC059411	NA	51.4429	0.148046
VKORC1	vitamin K epoxide reductase complex subunit 1	89.3589	0.147964
C1GALT1C1	C1GALT1 specific chaperone 1	76.275	0.147939
HJURP	Holliday junction recognition protein	82.3768	0.147506
INSR	insulin receptor	74.1804	0.147304
RAD18	RAD18, E3 ubiquitin protein ligase	86.2536	0.147152
SYK	spleen associated tyrosine kinase	70.0946	0.14663
FAHD2A	fumarylacetoacetate hydrolase domain containing 2A	78.6571	0.146609
CCNG1	cyclin G1	103.729	0.146511
TULP3	tubby like protein 3	165.504	0.146497
SHISA7	shisa family member 7	103.064	0.146475
RXRG	retinoid X receptor gamma	95.4268	0.145968
SLC25A40	solute carrier family 25 member 40	161.245	0.145923
SUMO1	small ubiquitin-like modifier 1	129.371	0.145863
SH3BGRL2	SH3 domain binding glutamate rich protein like 2	128.514	0.145784
RANBP6	RAN binding protein 6	58.4054	0.145603
SPHK1.2	sphingosine kinase 1	58.8	0.145567
ORAI2	ORAI calcium release-activated calcium modulator 2	56.2893	0.145361
SCEL	sciellin	713.62	0.145332
RAD9B	RAD9 checkpoint clamp component B	94.3696	0.14518
GPN3	GPN-loop GTPase 3	80.1732	0.145037
MED23	mediator complex subunit 23	48.95	0.144793
PRKD3	protein kinase D3	74.4839	0.144779
C20orf166-AS1	C20orf166 antisense RNA 1	142.55	0.144739
POLI	DNA polymerase iota	104.263	0.144621
MAP3K14	mitogen-activated protein kinase kinase kinase 14	66.6089	0.144332
PAK5	p21 (RAC1) activated kinase 5	53.1179	0.144307
SERPINB7	serpin family B member 7	88.5643	0.144075
RNASE11	ribonuclease A family member 11 (inactive)	86.3696	0.143871
PWWP2B	PWWP domain containing 2B	137.882	0.143843
XM_167152	NA	70.4125	0.143739
TMEM25	transmembrane protein 25	46.175	0.143711
RFC5.2	replication factor C subunit 5	50.7714	0.143537
EME1	essential meiotic structure-specific endonuclease 1	106.88	0.143279
CEP120	centrosomal protein 120	79.6875	0.143236
DEFB108B	defensin beta 108B	146.932	0.143197
2025-09-04	septin 4	83.2732	0.143105
C11orf45	chromosome 11 open reading frame 45	111.596	0.143096
SMAD1	SMAD family member 1	78.2	0.142895
MYO3A	myosin IIIA	94.1875	0.142318
KCNK7	potassium two pore domain channel subfamily K member 7	108.679	0.142001
TMPRSS11D	transmembrane protease, serine 11D	39.8589	0.141905
ACTL7A	actin like 7A	69.7946	0.141715
C8G	complement C8 gamma chain	53.9054	0.141592
SIN3A	SIN3 transcription regulator family member A	56.6357	0.141286
SDHAF2	succinate dehydrogenase complex assembly factor 2	74.2018	0.141226
PHF21B	PHD finger protein 21B	194.091	0.141164
CDCA7L	cell division cycle associated 7 like	58.6	0.140412
HEATR9	HEAT repeat containing 9	86.7875	0.140153
ADH4	alcohol dehydrogenase 4 (class II), pi polypeptide	132.529	0.140143
TRIM52	tripartite motif containing 52	113.996	0.140075
TXN2	thioredoxin 2	94.5929	0.140074
FUT1	fucosyltransferase 1 (H blood group)	40.2	0.139764
RASGRP2	RAS guanyl releasing protein 2	136.216	0.139703
DERL2	derlin 2	45.3071	0.139413
CSNK1G1	casein kinase 1 gamma 1	37.6107	0.139289
PRKAR1B	protein kinase cAMP-dependent type I regulatory subunit beta	69.0768	0.139228
ANAPC16	anaphase promoting complex subunit 16	99.2839	0.138833
FAM107A	family with sequence similarity 107 member A	241.262	0.138743
HNRNPA1	heterogeneous nuclear ribonucleoprotein A1	138.232	0.138628
MTFR2	mitochondrial fission regulator 2	131.911	0.138624
CDC42BPB	CDC42 binding protein kinase beta	89.0929	0.138554
EHF	ETS homologous factor	92.1643	0.138372
AKT1	AKT serine/threonine kinase 1	63.925	0.138043
MRPL10	mitochondrial ribosomal protein L10	104.189	0.137939
PPP2R5E.2	protein phosphatase 2 regulatory subunit B'epsilon	107.389	0.13781
CYP20A1	cytochrome P450 family 20 subfamily A member 1	63.6036	0.13769
SKA2	spindle and kinetochore associated complex subunit 2	100.664	0.137511
CD177	CD177 molecule	63.8339	0.137466
AURKC.3	aurora kinase C	76.3714	0.137196
GABRA3	gamma-aminobutyric acid type A receptor alpha3 subunit	44.8107	0.13707
TSFM.2	Ts translation elongation factor, mitochondrial	65.0661	0.136918
SFTPC	surfactant protein C	63.3893	0.136845
ARHGEF1.3	Rho guanine nucleotide exchange factor 1	88.8375	0.13684
NECAB1	N-terminal EF-hand calcium binding protein 1	88.2857	0.13678
DUSP16	dual specificity phosphatase 16	44.8143	0.13656
RPS6KA5	ribosomal protein S6 kinase A5	65.6304	0.136348
HS3ST5	heparan sulfate-glucosamine 3-sulfotransferase 5	45.2643	0.136295
STAG3L4	stromal antigen 3-like 4 (pseudogene)	47.9071	0.136278
CTBP1-AS2	CTBP1 antisense RNA 2 (head to head)	80.5821	0.136242
DDX55	DEAD-box helicase 55	108.114	0.136237
IL27	interleukin 27	67.0679	0.135978
PNKD	paroxysmal nonkinesigenic dyskinesia	63.275	0.135769
GNA15	G protein subunit alpha 15	47.6786	0.135768
NPR1	natriuretic peptide receptor 1	82.1946	0.135694
TINAGL1.2	tubulointerstitial nephritis antigen like 1	78.6946	0.135669
PHKG2	phosphorylase kinase catalytic subunit gamma 2	35.2321	0.135641
AGR2	anterior gradient 2, protein disulphide isomerase family member	70.8625	0.135197
ENST00000444588	NA	87.1232	0.135161
MRPS2	mitochondrial ribosomal protein S2	66.8	0.135149
UBE2W	ubiquitin conjugating enzyme E2 W	74.3393	0.134906
ALPK1	alpha kinase 1	60.4375	0.134624
ECI1	enoyl-CoA delta isomerase 1	68.3786	0.134431
NME7	NME/NM23 family member 7	83.2446	0.13411
IQCG	IQ motif containing G	47.3571	0.134049
CIB3	calcium and integrin binding family member 3	53.2929	0.134012
XM_210860	NA	85.1857	0.133953
UBE3C	ubiquitin protein ligase E3C	42.0393	0.133951
SIVA1	SIVA1 apoptosis inducing factor	80.3571	0.133264
HOMER1	homer scaffolding protein 1	95.3429	0.133256
SWSAP1	SWIM-type zinc finger 7 associated protein 1	45.9929	0.133068
GDPD3	glycerophosphodiester phosphodiesterase domain containing 3	41.6571	0.133011
CXCR3	C-X-C motif chemokine receptor 3	35.2821	0.132998
ZHX2	zinc fingers and homeoboxes 2	157.904	0.132923
HDAC6	histone deacetylase 6	42.5929	0.132724
OSCP1	organic solute carrier partner 1	61.3446	0.132534
DGUOK	deoxyguanosine kinase	104.323	0.132194
SLC35B3	solute carrier family 35 member B3	78.2464	0.131937
SOHLH2	spermatogenesis and oogenesis specific basic helix-loop-helix 2	140.348	0.131914
KLRD1	killer cell lectin like receptor D1	32.4	0.131831
SFR1	SWI5 dependent homologous recombination repair protein 1	51.2393	0.131785
HOGA1.2	4-hydroxy-2-oxoglutarate aldolase 1	75.2393	0.1313
LYG2	lysozyme g2	73.2429	0.131285
CSN1S1	casein alpha s1	97.0732	0.130773
SDF4	stromal cell derived factor 4	69.3857	0.130675
NPY2R	neuropeptide Y receptor Y2	69.6268	0.130616
PPIL2	peptidylprolyl isomerase like 2	170.352	0.130355
O43262	NA	151.579	0.130233
TMEM183A	transmembrane protein 183A	86	0.130172
ENC1	ectodermal-neural cortex 1	55.7214	0.130171
RNFT2	ring finger protein, transmembrane 2	102.611	0.130166
ZC2HC1A	zinc finger C2HC-type containing 1A	65.5589	0.12974
TMEM241	transmembrane protein 241	175.28	0.129532
VEZT	vezatin, adherens junctions transmembrane protein	58.7875	0.129422
IFI35	interferon induced protein 35	123.784	0.129156
CD40LG	CD40 ligand	68.9304	0.129148
PACRG	parkin coregulated	108.514	0.129109
NELL1	neural EGFL like 1	42.7893	0.128617
STOML3	stomatin like 3	77.1321	0.128491
ABL1.4	ABL proto-oncogene 1, non-receptor tyrosine kinase	79.8	0.128362
MORN1	MORN repeat containing 1	49.5286	0.128071
AGTRAP	angiotensin II receptor associated protein	130.137	0.127587
TRIM69	tripartite motif containing 69	85.0946	0.127091
PGD	phosphogluconate dehydrogenase	114.191	0.126963
VRK1	vaccinia related kinase 1	76.2036	0.126723
FGFBP1	fibroblast growth factor binding protein 1	61.0179	0.12663
IFI6	interferon alpha inducible protein 6	52.3786	0.126561
DNAJC2	DnaJ heat shock protein family (Hsp40) member C2	62.1	0.126463
KIAA1468	KIAA1468	95.1911	0.126437
GPATCH2	G-patch domain containing 2	138.568	0.126165
NEIL2	nei like DNA glycosylase 2	145.739	0.125986
FOXP4	forkhead box P4	148.241	0.125735
DCN	decorin	49.8571	0.125606
SNX14	sorting nexin 14	40.1929	0.125361
CTSC	cathepsin C	65.2821	0.125231
ENST00000309403	NA	46.6179	0.125132
CDK10	cyclin dependent kinase 10	87.5875	0.1251
RABEPK	Rab9 effector protein with kelch motifs	51.2643	0.125023
LEF1	lymphoid enhancer binding factor 1	41.0786	0.124891
ERO1B	endoplasmic reticulum oxidoreductase 1 beta	38.2429	0.124838
NAPG	NSF attachment protein gamma	64.7357	0.124492
SLFNL1	schlafen like 1	119.229	0.12435
CDCA7L.2	cell division cycle associated 7 like	47.0518	0.124299
PLSCR1	phospholipid scramblase 1	81.3893	0.124228
MET	MET proto-oncogene, receptor tyrosine kinase	31.7214	0.12422
FBXW12.2	F-box and WD repeat domain containing 12	47.7786	0.124174
PAGE1	PAGE family member 1	62.2946	0.123816
ENST00000369398	NA	144.289	0.123661
BGN	biglycan	44.7268	0.123447
SLC51B	solute carrier family 51 beta subunit	55.7464	0.123419
ZAP70	zeta chain of T-cell receptor associated protein kinase 70	47.875	0.12312
PEX1	peroxisomal biogenesis factor 1	94.7018	0.122535
FBXW4	F-box and WD repeat domain containing 4	48.3214	0.122366
KLHL13	kelch like family member 13	40.0143	0.122309
QARS	glutaminyl-tRNA synthetase	70.7161	0.122235
TRIM16	tripartite motif containing 16	94.2607	0.122106
RNF130	ring finger protein 130	94.0018	0.12205
TRIB1	tribbles pseudokinase 1	39.9607	0.121993
NKIRAS1	NFKB inhibitor interacting Ras like 1	107.386	0.121981
CPA2	carboxypeptidase A2	111.229	0.121738
TSPAN32	tetraspanin 32	58.3893	0.121434
ZBP1	Z-DNA binding protein 1	113.091	0.121412
MAPKAPK5.2	mitogen-activated protein kinase-activated protein kinase 5	155.752	0.121351
CHURC1	churchill domain containing 1	67.1893	0.121345
CNTF	ciliary neurotrophic factor	61.4607	0.121245
ZNF683	zinc finger protein 683	65.6893	0.121197
P20273-1	NA	38.2732	0.121031
STXBP4	syntaxin binding protein 4	63.2357	0.120887
NAXE	NAD(P)HX epimerase	40.7036	0.12087
BBS5	Bardet-Biedl syndrome 5	94.5589	0.120784
RTN1	reticulon 1	65.3054	0.120543
C9orf116	chromosome 9 open reading frame 116	92.6411	0.1204
SDC1.2	syndecan 1	70.2214	0.120279
ZNF226	zinc finger protein 226	74.5732	0.120263
ANXA8	annexin A8	27.3179	0.120045
DAW1	dynein assembly factor with WD repeats 1	126.721	0.120011
LINC00521	long intergenic non-protein coding RNA 521	88.3321	0.119814
SLC31A1	solute carrier family 31 member 1	34.1982	0.119782
FAM3D	family with sequence similarity 3 member D	55.7232	0.119692
2025-03-08	membrane associated ring-CH-type finger 8	164.536	0.11951
HDDC3	HD domain containing 3	145.159	0.119451
LY96	lymphocyte antigen 96	80.8464	0.119325
PHACTR2	phosphatase and actin regulator 2	81.9946	0.119179
TMC4	transmembrane channel like 4	88.3054	0.119154
METTL25	methyltransferase like 25	77.6571	0.119101
BTRC	beta-transducin repeat containing E3 ubiquitin protein ligase	84.7964	0.119088
UBE3A.2	ubiquitin protein ligase E3A	91.1232	0.119059
AKT3.2	AKT serine/threonine kinase 3	106.389	0.119008
TGIF2	TGFB induced factor homeobox 2	174.361	0.118755
OR2C1	olfactory receptor family 2 subfamily C member 1	65.0554	0.118368
MORN3	MORN repeat containing 3	176.954	0.118356
PIK3CG	phosphatidylinositol-4,5-bisphosphate 3-kinase catalytic subunit gamma	46.6839	0.118071
TNNI3K	TNNI3 interacting kinase	84.1321	0.117982
CARHSP1	calcium regulated heat stable protein 1	56.5018	0.117848
IFT81	intraflagellar transport 81	58.6161	0.117748
PITPNC1	phosphatidylinositol transfer protein, cytoplasmic 1	57.0964	0.117692
KIF3C	kinesin family member 3C	96.85	0.117603
KCNE2	potassium voltage-gated channel subfamily E regulatory subunit 2	76.1714	0.117522
SOX5	SRY-box 5	60.2982	0.11745
STK25.4	serine/threonine kinase 25	96.3536	0.117229
ANGPT1	angiopoietin 1	117.589	0.117177
C6orf58	chromosome 6 open reading frame 58	48.3071	0.117121
FRK.2	fyn related Src family tyrosine kinase	61.9679	0.117101
RPS15A	ribosomal protein S15a	68.6714	0.117052
OLFML2B	olfactomedin like 2B	58.1857	0.117027
BPIFA4P	BPI fold containing family A member 4, pseudogene	85.825	0.116956
MTIF3	mitochondrial translational initiation factor 3	73.9964	0.116564
SMG5	SMG5, nonsense mediated mRNA decay factor	55.5625	0.116539
PPP2R2B	protein phosphatase 2 regulatory subunit Bbeta	48.6143	0.115918
PDE4D	phosphodiesterase 4D	65.9464	0.115898
SLC25A11	solute carrier family 25 member 11	65.3321	0.115846
MET.2	MET proto-oncogene, receptor tyrosine kinase	29.5	0.115783
MAPK9.2	mitogen-activated protein kinase 9	75.5857	0.11551
PRMT9	protein arginine methyltransferase 9	78.4339	0.115356
RBM33	RNA binding motif protein 33	97.5786	0.114555
TMEM68	transmembrane protein 68	126.805	0.11453
PDE7B	phosphodiesterase 7B	134.895	0.114452
NIPSNAP1	nipsnap homolog 1	59.0714	0.114201
IFI27L2	interferon alpha inducible protein 27 like 2	84.425	0.114115
CXCL5	C-X-C motif chemokine ligand 5	76.0982	0.114021
RAB3IP	RAB3A interacting protein	53.3929	0.113962
TUFM	Tu translation elongation factor, mitochondrial	137.195	0.113853
IFITM3.2	interferon induced transmembrane protein 3	136.227	0.113816
CPZ	carboxypeptidase Z	55.4643	0.113055
BBS7	Bardet-Biedl syndrome 7	66.0393	0.112777
NLGN4Y	neuroligin 4, Y-linked	97.3321	0.112414
PUS7L	pseudouridylate synthase 7 like	98.5161	0.112361
XM_496191	NA	83.775	0.112337
ECSIT	ECSIT signalling integrator	43.4607	0.112253
PFN2	profilin 2	100.114	0.112129
ACSL5	acyl-CoA synthetase long-chain family member 5	65.9679	0.11198
HEXIM2	hexamethylene bisacetamide inducible 2	141.57	0.111945
PACSIN1	protein kinase C and casein kinase substrate in neurons 1	107.75	0.111895
C18orf25	chromosome 18 open reading frame 25	87.3821	0.111855
CMTR2	cap methyltransferase 2	71.3982	0.1118
CELF2	CUGBP Elav-like family member 2	56.1429	0.111713
STX7	syntaxin 7	67.3536	0.11162
CDK9.2	cyclin dependent kinase 9	103.489	0.111561
2025-09-06	septin 6	65.3589	0.111362
FRK	fyn related Src family tyrosine kinase	52.2768	0.111361
NXT2	nuclear transport factor 2 like export factor 2	129.387	0.111274
PRUNE2	prune homolog 2	94.6464	0.111193
KIT.2	KIT proto-oncogene receptor tyrosine kinase	60.2536	0.111181
TNFSF13.2	TNF superfamily member 13	57.25	0.111103
NREP	neuronal regeneration related protein	73.0357	0.110998
C1orf27	chromosome 1 open reading frame 27	58.3964	0.110801
ROCK2.2	Rho associated coiled-coil containing protein kinase 2	77.3857	0.11079
LBH	limb bud and heart development	77.3875	0.110779
DDX11	DEAD/H-box helicase 11	52.5393	0.110564
ZNF71	zinc finger protein 71	55.0589	0.110562
FAM156A	family with sequence similarity 156 member A	86.225	0.110508
BC041615	NA	77.4893	0.11022
HSPA13	heat shock protein family A (Hsp70) member 13	53.0893	0.110194
MXD4	MAX dimerization protein 4	99.1464	0.110096
BCORP1	BCL6 corepressor pseudogene 1	87.8143	0.11
CDK6	cyclin dependent kinase 6	75.9536	0.109979
EXOC3	exocyst complex component 3	74.9375	0.109973
ST8SIA2	ST8 alpha-N-acetyl-neuraminide alpha-2,8-sialyltransferase 2	49.4607	0.109292
FXR1	FMR1 autosomal homolog 1	71.9982	0.10886
BCL7B	BCL tumor suppressor 7B	86.4696	0.108565
XRN1	5'-3' exoribonuclease 1	44.55	0.108565
STARD5	StAR related lipid transfer domain containing 5	74.675	0.108428
CASC1	cancer susceptibility 1	48.7643	0.1084
TOR1A	torsin family 1 member A	49.4857	0.108125
BTNL9	butyrophilin like 9	64.4714	0.107823
KIAA1143	KIAA1143	128.946	0.107801
MAPK10	mitogen-activated protein kinase 10	55.0125	0.107786
TDP2	tyrosyl-DNA phosphodiesterase 2	125.495	0.107341
RFX3	regulatory factor X3	46.7	0.107317
ODF4	outer dense fiber of sperm tails 4	79.3054	0.107223
ZNF839	zinc finger protein 839	78.8554	0.107206
DCX	doublecortin	100.743	0.106789
ITM2C	integral membrane protein 2C	52.6321	0.106413
GKN2	gastrokine 2	48.5464	0.106332
CYP1A1	cytochrome P450 family 1 subfamily A member 1	41.8071	0.106244
RALYL	RALY RNA binding protein-like	60.9875	0.106138
APOOL	apolipoprotein O like	62.6054	0.106087
ARHGEF16	Rho guanine nucleotide exchange factor 16	46.95	0.105703
NARS2	asparaginyl-tRNA synthetase 2, mitochondrial (putative)	65.9464	0.104923
PCGF5	polycomb group ring finger 5	40.6	0.104891
LINC00305	long intergenic non-protein coding RNA 305	101.816	0.104764
C6orf10	chromosome 6 open reading frame 10	139.384	0.104761
FGD5	FYVE, RhoGEF and PH domain containing 5	68.4286	0.104672
TAZ	tafazzin	43.925	0.104602
MTG1	mitochondrial ribosome associated GTPase 1	89.6732	0.104553
ZNF165	zinc finger protein 165	60.8714	0.104513
ARID5A	AT-rich interaction domain 5A	93.2893	0.104505
SPHK1	sphingosine kinase 1	54.9036	0.10449
RAB6B	RAB6B, member RAS oncogene family	102.48	0.104098
HCK	HCK proto-oncogene, Src family tyrosine kinase	44.7786	0.103881
BC013687	NA	81.8768	0.103844
FGFR4	fibroblast growth factor receptor 4	58.1321	0.103472
JAK3	Janus kinase 3	60.9161	0.103437
ABHD11	abhydrolase domain containing 11	88.2375	0.103248
LCP2	lymphocyte cytosolic protein 2	102.546	0.103193
ELAC2	elaC ribonuclease Z 2	72.9893	0.103117
PDE9A	phosphodiesterase 9A	80.6036	0.102624
FBXL14	F-box and leucine rich repeat protein 14	55.5536	0.102608
ASB6	ankyrin repeat and SOCS box containing 6	101.104	0.102452
CAVIN1	caveolae associated protein 1	46.3696	0.102198
C9orf72	chromosome 9 open reading frame 72	71.4214	0.10211
REM1	RRAD and GEM like GTPase 1	89.4911	0.102078
C16orf45	chromosome 16 open reading frame 45	69.9839	0.101778
INTS4	integrator complex subunit 4	32.4429	0.101737
SPTSSA	serine palmitoyltransferase small subunit A	50.1286	0.101688
DCANP1	dendritic cell associated nuclear protein	156.225	0.1012
RAB3C	RAB3C, member RAS oncogene family	130.123	0.101185
ALOXE3	arachidonate lipoxygenase 3	56.6	0.101048
MPP5.2	membrane palmitoylated protein 5	93.4393	0.100979
KIF21B	kinesin family member 21B	39.4714	0.100815
STAT6.2	signal transducer and activator of transcription 6	94.8214	0.100507
PAM16	presequence translocase associated motor 16 homolog	85.5143	0.100295
DNMT3A	DNA methyltransferase 3 alpha	67.8393	0.100016
CYB5R1	cytochrome b5 reductase 1	124.136	0.099999
CUL3	cullin 3	64.1732	0.0999289
IKZF1	IKAROS family zinc finger 1	115.714	0.0995946
CMA1	chymase 1	235.004	0.0993367
RNH1	ribonuclease/angiogenin inhibitor 1	63.4286	0.099249
THRSP	thyroid hormone responsive	74.2696	0.0990144
TECR	trans-2,3-enoyl-CoA reductase	94.9911	0.0989415
PIK3CA	phosphatidylinositol-4,5-bisphosphate 3-kinase catalytic subunit alpha	39.2107	0.0988827
LATS1	large tumor suppressor kinase 1	124.843	0.098864
CCT8.2	chaperonin containing TCP1 subunit 8	62.1179	0.0987357
GUCA1C	guanylate cyclase activator 1C	73.55	0.0983226
RAB3IL1	RAB3A interacting protein like 1	114.127	0.0981514
FAM189A2	family with sequence similarity 189 member A2	74.7429	0.0981009
FBXO38	F-box protein 38	55.2286	0.0973655
CERS4	ceramide synthase 4	56.7964	0.0973081
GABRE	gamma-aminobutyric acid type A receptor epsilon subunit	43.0393	0.0970607
SMYD2.2	SET and MYND domain containing 2	129.455	0.0969918
IL24	interleukin 24	87.8964	0.096692
TXNL4A	thioredoxin like 4A	66.0393	0.0966449
CENPO	centromere protein O	111.713	0.0964907
TIA1	TIA1 cytotoxic granule associated RNA binding protein	133.696	0.0962608
ANKRD13C	ankyrin repeat domain 13C	108.15	0.0961284
ARHGAP26	Rho GTPase activating protein 26	72.3125	0.0959513
XM_372169	NA	113.327	0.0958943
ANKS6	ankyrin repeat and sterile alpha motif domain containing 6	76.9554	0.0958628
STOML2	stomatin like 2	102.336	0.0956773
KRT36	keratin 36	159.043	0.095592
RIMKLA	ribosomal modification protein rimK like family member A	42.2464	0.0954736
TOX2	TOX high mobility group box family member 2	38.9	0.0953072
MMADHC	methylmalonic aciduria and homocystinuria, cblD type	62.6232	0.095272
SLC25A29	solute carrier family 25 member 29	85.9143	0.0952144
DNAJB12	DnaJ heat shock protein family (Hsp40) member B12	51.7	0.0951353
ZFPL1	zinc finger protein like 1	59.5982	0.0948519
NID1	nidogen 1	44.0661	0.0947856
SMPD1	sphingomyelin phosphodiesterase 1	49.4946	0.0946573
ZKSCAN1	zinc finger with KRAB and SCAN domains 1	143.812	0.0946125
CD68	CD68 molecule	57.7929	0.0944785
CTDSPL2	CTD small phosphatase like 2	100.713	0.0943957
TMC4.2	transmembrane channel like 4	43.8321	0.0941677
TRIM65	tripartite motif containing 65	34.7679	0.0941192
SMARCB1	SWI/SNF related, matrix associated, actin dependent regulator of chromatin, subfamily b, member 1	80.9107	0.093923
CFAP47	cilia and flagella associated protein 47	44.2536	0.093731
SRSF12	serine and arginine rich splicing factor 12	88.4643	0.0934927
TMED9	transmembrane p24 trafficking protein 9	65.2071	0.0933716
TOMM40L	translocase of outer mitochondrial membrane 40 like	41	0.0933302
JCHAIN	joining chain of multimeric IgA and IgM	72.1625	0.0932064
OPHN1	oligophrenin 1	44.5429	0.0931384
GAS7	growth arrest specific 7	91.4929	0.0930648
PTPN7	protein tyrosine phosphatase, non-receptor type 7	109.65	0.0929314
VPS36	vacuolar protein sorting 36 homolog	37.1821	0.0927513
DOCK2	dedicator of cytokinesis 2	65.8893	0.0922826
EIF2B3	eukaryotic translation initiation factor 2B subunit gamma	60.5964	0.0919045
PCGF1	polycomb group ring finger 1	61.2	0.0918896
NFATC2IP	nuclear factor of activated T-cells 2 interacting protein	106.661	0.0918307
C1orf162	chromosome 1 open reading frame 162	103.955	0.0918265
PNPLA2	patatin like phospholipase domain containing 2	49.8679	0.091783
MAP3K7CL	MAP3K7 C-terminal like	75.9036	0.0916947
GUSBP1	glucuronidase, beta pseudogene 1	99.5714	0.0910718
P2RX5	purinergic receptor P2X 5	72.7429	0.0910132
BABAM1	BRISC and BRCA1 A complex member 1	60.0643	0.0908499
PEX19	peroxisomal biogenesis factor 19	52.5036	0.0908494
MARVELD2	MARVEL domain containing 2	179.27	0.0908187
PSMA6	proteasome subunit alpha 6	76.6393	0.0907061
ZUFSP	zinc finger with UFM1 specific peptidase domain	133.875	0.0905053
ERBB3	erb-b2 receptor tyrosine kinase 3	66.9429	0.0904268
FBXO36	F-box protein 36	31.3411	0.0901831
POLR3D	RNA polymerase III subunit D	105.723	0.0901275
ORMDL2	ORMDL sphingolipid biosynthesis regulator 2	69.3714	0.0901043
BLOC1S5	biogenesis of lysosomal organelles complex 1 subunit 5	146.614	0.0900273
BNIP1	BCL2 interacting protein 1	74.6357	0.0899524
AURKC.4	aurora kinase C	57.3339	0.0898716
2025-03-03	membrane associated ring-CH-type finger 3	65.7089	0.0898393
DYNC1H1	dynein cytoplasmic 1 heavy chain 1	36.4571	0.089664
ACTL7B	actin like 7B	62.7571	0.0896222
CHUK	conserved helix-loop-helix ubiquitous kinase	77.9357	0.0895427
TEKT4	tektin 4	109.734	0.0893687
TAP2	transporter 2, ATP binding cassette subfamily B member	57.4786	0.0893185
SYCE1	synaptonemal complex central element protein 1	48.725	0.0893146
DDRGK1	DDRGK domain containing 1	74.2839	0.0892913
NM_012148	NA	100.011	0.0891737
XM_086879	NA	109.088	0.0889928
KEAP1	kelch like ECH associated protein 1	238.137	0.0887224
ANKRD1	ankyrin repeat domain 1	144.014	0.0885299
MRPS18B	mitochondrial ribosomal protein S18B	55.7393	0.0883182
STK3.2	serine/threonine kinase 3	86.5161	0.0883173
NAB2	NGFI-A binding protein 2	113.812	0.0881959
BRAF.3	B-Raf proto-oncogene, serine/threonine kinase	86.8821	0.0876334
CCNH	cyclin H	63.3786	0.0876331
STX5	syntaxin 5	57.7518	0.0876246
ZNF160	zinc finger protein 160	57.2804	0.0875781
QTRT1	queuine tRNA-ribosyltransferase catalytic subunit 1	45.2875	0.0874877
CDK17.2	cyclin dependent kinase 17	101.234	0.0874453
PRKACA.2	protein kinase cAMP-activated catalytic subunit alpha	70.0821	0.0872078
LINC01658	long intergenic non-protein coding RNA 1658	229.511	0.0871815
FBXO21	F-box protein 21	55.9857	0.0871753
ACSL3	acyl-CoA synthetase long-chain family member 3	84.6	0.0870366
PLAGL2	PLAG1 like zinc finger 2	51.7089	0.0867748
DEPTOR	DEP domain containing MTOR interacting protein	105.636	0.0866598
ZGRF1	zinc finger GRF-type containing 1	42.2893	0.0865113
TRPV4	transient receptor potential cation channel subfamily V member 4	51.5589	0.086467
PTBP2	polypyrimidine tract binding protein 2	66.9536	0.0864628
ZMYND11	zinc finger MYND-type containing 11	142.034	0.0864033
AADAT	aminoadipate aminotransferase	100.189	0.0861729
GTF3C2	general transcription factor IIIC subunit 2	80.0786	0.0861203
HFE.2	hemochromatosis	41.3107	0.0860643
C8orf76	chromosome 8 open reading frame 76	92.0679	0.0860539
RAB11B	RAB11B, member RAS oncogene family	55.9321	0.0860357
TMEM186	transmembrane protein 186	52.6107	0.0860221
RASSF4	Ras association domain family member 4	120.395	0.0860138
MARCKSL1	MARCKS like 1	82.3125	0.08593
NXNL2	nucleoredoxin-like 2	59.45	0.0858901
IFT52	intraflagellar transport 52	50.2143	0.0858765
XM_378309	NA	63.6125	0.0857983
RNF121	ring finger protein 121	49.5929	0.0857561
ERP27	endoplasmic reticulum protein 27	94.2	0.0857051
SLC25A45	solute carrier family 25 member 45	32.0143	0.0856785
FANCL	Fanconi anemia complementation group L	50.3607	0.0855554
LINC00301	long intergenic non-protein coding RNA 301	63.8964	0.085549
OSBPL3	oxysterol binding protein like 3	55.825	0.0851227
LRRC49	leucine rich repeat containing 49	44.3	0.0849462
BTN2A1	butyrophilin subfamily 2 member A1	66.5679	0.0849229
BC022410	NA	79.0321	0.0849001
KIRREL3-AS3	KIRREL3 antisense RNA 3	55.5464	0.0847551
HHEX	hematopoietically expressed homeobox	61.3464	0.0846441
MOGAT3.2	monoacylglycerol O-acyltransferase 3	55.7679	0.0846332
TTC30A	tetratricopeptide repeat domain 30A	60.2607	0.0845987
SPHK2.2	sphingosine kinase 2	57.0179	0.0845374
POFUT1	protein O-fucosyltransferase 1	77.2214	0.0845237
LHPP	phospholysine phosphohistidine inorganic pyrophosphate phosphatase	50.7179	0.0844849
ACY3	aminoacylase 3	132.659	0.0843517
NM_138993.2	NA	51.5	0.0843366
MSRB1	methionine sulfoxide reductase B1	64.7857	0.0839826
INHBA	inhibin beta A subunit	52.9071	0.0838701
NM_058217	NA	55.9893	0.083689
PMS2P5	PMS1 homolog 2, mismatch repair system component pseudogene 5	65.6893	0.0835267
DDX10	DEAD-box helicase 10	60.1214	0.0835206
CLEC4D	C-type lectin domain family 4 member D	117.643	0.0833094
SERTM1	serine rich and transmembrane domain containing 1	76.5607	0.0831223
GTSF1L	gametocyte specific factor 1 like	146.287	0.0830164
SMYD2	SET and MYND domain containing 2	68.5464	0.0827093
AOAH	acyloxyacyl hydrolase	94.6714	0.0826543
GRK2	G protein-coupled receptor kinase 2	53.1071	0.0825505
FLT3	fms related tyrosine kinase 3	50.3268	0.0825059
CSF1R	colony stimulating factor 1 receptor	51.6679	0.0823642
PI4KB.2	phosphatidylinositol 4-kinase beta	77.1571	0.082172
CYSTM1	cysteine rich transmembrane module containing 1	74.3964	0.082086
TOR1AIP2	torsin 1A interacting protein 2	64.3339	0.0819622
RHOBTB3	Rho related BTB domain containing 3	33.075	0.0814777
FAM212A	family with sequence similarity 212 member A	73.0768	0.0814031
NR0B2	nuclear receptor subfamily 0 group B member 2	66.2786	0.0813465
LY6E	lymphocyte antigen 6 family member E	94.9143	0.0811625
GOSR2	golgi SNAP receptor complex member 2	59.5679	0.0811542
RAB10	RAB10, member RAS oncogene family	147.268	0.0811005
VPS4B	vacuolar protein sorting 4 homolog B	50.3429	0.0807141
ZBBX	zinc finger B-box domain containing	88.7107	0.0806525
FASTK	Fas activated serine/threonine kinase	59.3232	0.0805582
IL21	interleukin 21	44.9446	0.0805366
BC001743	NA	59.4286	0.080379
GULP1	GULP, engulfment adaptor PTB domain containing 1	56.95	0.0803359
CAPSL.2	calcyphosine like	82.7964	0.079703
KPNA2	karyopherin subunit alpha 2	103.996	0.0795882
RPS6KA4.2	ribosomal protein S6 kinase A4	74.4	0.0793807
IFI44L	interferon induced protein 44 like	82.525	0.0787075
SECTM1	secreted and transmembrane 1	57.4179	0.078634
XM_211447	NA	83.2054	0.0785885
REEP3	receptor accessory protein 3	126.23	0.078569
ITM2B	integral membrane protein 2B	114.177	0.0785202
DPM3	dolichyl-phosphate mannosyltransferase subunit 3	148.282	0.0784997
STRADB	STE20-related kinase adaptor beta	52.975	0.0784698
ITM2C.2	integral membrane protein 2C	85.4393	0.0781044
TMCO2	transmembrane and coiled-coil domains 2	44.75	0.0780236
GRHL1	grainyhead like transcription factor 1	51.1929	0.0780015
MMP3	matrix metallopeptidase 3	92.9929	0.0778214
XM_499573	NA	57.0821	0.077607
PARP16	poly(ADP-ribose) polymerase family member 16	54.6429	0.0774495
NPY1R	neuropeptide Y receptor Y1	88.6911	0.0771372
SYDE1	synapse defective Rho GTPase homolog 1	69.0375	0.0765657
BC033582	NA	69.3143	0.0765007
IDE	insulin degrading enzyme	46.2357	0.0758504
WDR60	WD repeat domain 60	76.4536	0.0757545
AP2S1	adaptor related protein complex 2 sigma 1 subunit	76.5625	0.0756313
SGK3	serum/glucocorticoid regulated kinase family member 3	62.0518	0.0755834
SPA17	sperm autoantigenic protein 17	69.5607	0.0755014
CCT8L2	chaperonin containing TCP1 subunit 8 like 2	49.5179	0.0753558
BCL11A	B-cell CLL/lymphoma 11A	116.159	0.075129
KDM2A	lysine demethylase 2A	38.45	0.0749999
FAAP100	Fanconi anemia core complex associated protein 100	69.425	0.074871
PTCD2	pentatricopeptide repeat domain 2	213.957	0.0746042
MXI1.2	MAX interactor 1, dimerization protein	55.5857	0.0745781
DYNC2LI1	dynein cytoplasmic 2 light intermediate chain 1	82.8321	0.0743124
GLYATL1	glycine-N-acyltransferase like 1	48.3964	0.0742818
MRFAP1L1	Morf4 family associated protein 1 like 1	84.4339	0.0742074
P59093	NA	154.561	0.0741338
WBP2NL	WBP2 N-terminal like	115.568	0.0740361
SOCS3	suppressor of cytokine signaling 3	125.248	0.0740246
USP28	ubiquitin specific peptidase 28	56.3643	0.0739542
ENST00000400477	NA	164.125	0.0736706
ST3GAL3.2	ST3 beta-galactoside alpha-2,3-sialyltransferase 3	92.0054	0.0736356
INTS5	integrator complex subunit 5	44.1071	0.0731256
SCGB1D1	secretoglobin family 1D member 1	59.4446	0.0730143
TRAF3IP1	TRAF3 interacting protein 1	150.366	0.0729388
TBCK	TBC1 domain containing kinase	42.4196	0.0728475
JAG1	jagged 1	40.225	0.0728268
BID	BH3 interacting domain death agonist	29.6518	0.0727248
VPS29	VPS29, retromer complex component	68.5411	0.0723734
NUP54	nucleoporin 54	42.7464	0.0723137
LMO4	LIM domain only 4	44.2875	0.0722103
CELA2B	chymotrypsin like elastase family member 2B	76.6429	0.0719706
MAP3K7.4	mitogen-activated protein kinase kinase kinase 7	44.9107	0.0715323
OSTF1	osteoclast stimulating factor 1	124.455	0.0715203
TAF5L	TATA-box binding protein associated factor 5 like	46.4071	0.071501
RETREG1	reticulophagy regulator 1	63.1143	0.0714138
WEE1	WEE1 G2 checkpoint kinase	67.9125	0.071355
NTM	neurotrimin	54.2768	0.071341
RBAKDN	RBAK downstream neighbor (non-protein coding)	40.8786	0.0713292
GNE	glucosamine (UDP-N-acetyl)-2-epimerase/N-acetylmannosamine kinase	100.323	0.0712939
ARMCX6	armadillo repeat containing, X-linked 6	134.357	0.0711978
FGF12	fibroblast growth factor 12	120.461	0.0710766
CALU	calumenin	131.521	0.0709786
RAB29	RAB29, member RAS oncogene family	137.061	0.0708872
CDC25B	cell division cycle 25B	81.5107	0.0705777
DECR2	2,4-dienoyl-CoA reductase 2	183.054	0.0704012
IL17A	interleukin 17A	61.225	0.0703339
KCNMB3	potassium calcium-activated channel subfamily M regulatory beta subunit 3	85.4893	0.0702588
OGG1	8-oxoguanine DNA glycosylase	37.9929	0.0700902
SPRYD7	SPRY domain containing 7	54.5464	0.0700751
PRKCZ	protein kinase C zeta	60.7536	0.0699556
DIEXF	digestive organ expansion factor homolog (zebrafish)	65.7929	0.0697532
SERP1	stress associated endoplasmic reticulum protein 1	111.298	0.0696758
PTPMT1	protein tyrosine phosphatase, mitochondrial 1	44.0643	0.0696752
MRPL50	mitochondrial ribosomal protein L50	46.9714	0.0696588
BBOX1	gamma-butyrobetaine hydroxylase 1	216.214	0.0695652
TYW1	tRNA-yW synthesizing protein 1 homolog	116.62	0.0695319
CTC1	CST telomere replication complex component 1	51.9875	0.0695152
AATBC	apoptosis associated transcript in bladder cancer	115.204	0.0694523
SPATA5	spermatogenesis associated 5	81.4661	0.06935
RNF41.2	ring finger protein 41	82.0732	0.0693224
FTSJ1	FtsJ RNA methyltransferase homolog 1 (E. coli)	80.5607	0.0692879
DGKG	diacylglycerol kinase gamma	55.7161	0.0692219
HSDL2	hydroxysteroid dehydrogenase like 2	79.7357	0.0691429
C1orf109	chromosome 1 open reading frame 109	53.7643	0.0690961
NRBP1	nuclear receptor binding protein 1	83.4643	0.0689237
TSGA10	testis specific 10	97.6018	0.06889
NCK2.2	NCK adaptor protein 2	124.623	0.0687701
PGM3.2	phosphoglucomutase 3	72.2125	0.0687149
MR1	major histocompatibility complex, class I-related	92.6893	0.0685962
VTCN1	V-set domain containing T-cell activation inhibitor 1	50.25	0.0685444
AFAP1L2	actin filament associated protein 1 like 2	73.3018	0.0685255
VKORC1L1	vitamin K epoxide reductase complex subunit 1 like 1	61.8125	0.0682808
CLIP3	CAP-Gly domain containing linker protein 3	60.8839	0.0682355
C9orf142	chromosome 9 open reading frame 142	98.5107	0.0677779
PHB	prohibitin	43.8571	0.0677363
PDZD7	PDZ domain containing 7	154.654	0.0677284
HACD1	3-hydroxyacyl-CoA dehydratase 1	37.8786	0.0676797
ANGPTL5	angiopoietin like 5	52.7071	0.0675877
DARS	aspartyl-tRNA synthetase	91.7393	0.0675052
GCLM	glutamate-cysteine ligase modifier subunit	97.4357	0.0673568
SENP1	SUMO1/sentrin specific peptidase 1	66.2643	0.0671828
ST6GALNAC4	ST6 N-acetylgalactosaminide alpha-2,6-sialyltransferase 4	52.6429	0.0670931
NSL1.2	NSL1, MIS12 kinetochore complex component	62.8643	0.067066
RNF122	ring finger protein 122	50.8786	0.0670407
HAMP	hepcidin antimicrobial peptide	116.886	0.0669612
MAPK9.3	mitogen-activated protein kinase 9	34.2768	0.0668386
ALKBH7	alkB homolog 7	85.8429	0.0668118
CIAO1	cytosolic iron-sulfur assembly component 1	54.6518	0.0665643
SERPINA10	serpin family A member 10	75.2357	0.0665624
SLC39A1	solute carrier family 39 member 1	43.0214	0.066485
MS4A2	membrane spanning 4-domains A2	69.3893	0.0664082
CLK1	CDC like kinase 1	134.348	0.0662906
HPS1	HPS1, biogenesis of lysosomal organelles complex 3 subunit 1	76.8143	0.0662162
AKT3.3	AKT serine/threonine kinase 3	78.7268	0.0660937
CSK	CSK, non-receptor tyrosine kinase	30.35	0.0658997
IPMK	inositol polyphosphate multikinase	68.5107	0.0657095
RAD51D.2	RAD51 paralog D	47.5429	0.0656253
IL19	interleukin 19	83.5143	0.0655811
RABGAP1L	RAB GTPase activating protein 1 like	49.25	0.0654781
GBA	glucosylceramidase beta	45.4714	0.0653112
FBXO8	F-box protein 8	51.7357	0.0652544
LINC01587	long intergenic non-protein coding RNA 1587	49.7946	0.0652518
LUC7L2	LUC7 like 2, pre-mRNA splicing factor	117.373	0.065248
USP4	ubiquitin specific peptidase 4	67.7375	0.0651073
RGS17	regulator of G-protein signaling 17	94.6679	0.0649334
LIMK1.2	LIM domain kinase 1	71.3536	0.0648717
CXCL13	C-X-C motif chemokine ligand 13	135.125	0.0647214
MPI	mannose phosphate isomerase	91.8679	0.0646749
IFNA6	interferon alpha 6	94.2893	0.0646369
M1AP	meiosis 1 associated protein	43.0821	0.0645744
ZFP3	ZFP3 zinc finger protein	90.7821	0.0644813
IL11RA	interleukin 11 receptor subunit alpha	39.0714	0.0643243
FKBP2	FK506 binding protein 2	77.8536	0.0642777
TMEM31	transmembrane protein 31	114.089	0.0641914
SLU7	SLU7 homolog, splicing factor	43.9143	0.0641495
ARAF.2	A-Raf proto-oncogene, serine/threonine kinase	116.261	0.0640543
RNASEL	ribonuclease L	89.5714	0.0639043
KCNG4	potassium voltage-gated channel modifier subfamily G member 4	64.3839	0.0638391
PRKD2	protein kinase D2	85.2393	0.0637686
RMND1	required for meiotic nuclear division 1 homolog	59.0429	0.0636807
TIRAP.2	TIR domain containing adaptor protein	97.8429	0.0635387
CHAF1B	chromatin assembly factor 1 subunit B	111.105	0.0633976
GSTP1	glutathione S-transferase pi 1	279.043	0.0630988
TMA7	translation machinery associated 7 homolog	197.836	0.063029
HRH1	histamine receptor H1	58.5964	0.0630011
FBXW5	F-box and WD repeat domain containing 5	44.95	0.062998
PXDC1	PX domain containing 1	86.3571	0.06289
JKAMP	JNK1/MAPK8-associated membrane protein	56.1179	0.0628861
PLS3	plastin 3	55.7357	0.0628156
XM_378988	NA	71.2196	0.0624724
C11orf72	chromosome 11 open reading frame 72	106.523	0.0622971
RASGEF1B	RasGEF domain family member 1B	56.6732	0.0622619
ACYP2	acylphosphatase 2	129.793	0.0622482
PMAIP1	phorbol-12-myristate-13-acetate-induced protein 1	49.3625	0.0621585
PPP1R2P9	protein phosphatase 1 regulatory inhibitor subunit 2 pseudogene 9	126.734	0.061982
HSPA4	heat shock protein family A (Hsp70) member 4	99.7179	0.0618625
IL32	interleukin 32	80.2571	0.061729
KLHDC2	kelch domain containing 2	43.0339	0.061672
WDR41	WD repeat domain 41	65.9536	0.0616437
THEM5	thioesterase superfamily member 5	102.341	0.0615793
TRPC4AP	transient receptor potential cation channel subfamily C member 4 associated protein	46.6929	0.0613379
PRKCQ.2	protein kinase C theta	64.4643	0.0612538
APOC2.2	apolipoprotein C2	49.3179	0.0612346
IL1RL1	interleukin 1 receptor like 1	40.3679	0.0603527
XPNPEP3	X-prolyl aminopeptidase 3	40.6625	0.0602248
ZNF79	zinc finger protein 79	72.7107	0.060066
MRPL40	mitochondrial ribosomal protein L40	51.8143	0.059976
PHF10	PHD finger protein 10	46.9107	0.0599689
SYNCRIP	synaptotagmin binding cytoplasmic RNA interacting protein	94.5911	0.0598882
MAP4K3	mitogen-activated protein kinase kinase kinase kinase 3	28.6786	0.0598474
XM_371714	NA	73.05	0.0597877
LRRC39	leucine rich repeat containing 39	67.4804	0.059784
TPPP	tubulin polymerization promoting protein	175.468	0.0595414
RPTOR	regulatory associated protein of MTOR complex 1	58.4571	0.0585846
GDAP1	ganglioside induced differentiation associated protein 1	57.4893	0.0583558
GAL3ST1	galactose-3-O-sulfotransferase 1	55.5143	0.0582858
UGT1A10	UDP glucuronosyltransferase family 1 member A10	47.2321	0.0581987
COL2A1	collagen type II alpha 1 chain	94.2518	0.0579693
UPF3A	UPF3 regulator of nonsense transcripts homolog A (yeast)	172.048	0.0578738
C3orf18	chromosome 3 open reading frame 18	71.1643	0.0577465
FGFR4.2	fibroblast growth factor receptor 4	56.1214	0.0577155
SNX32	sorting nexin 32	82.7304	0.0575954
KLC3.2	kinesin light chain 3	95.8393	0.0575427
RAB22A	RAB22A, member RAS oncogene family	56.3607	0.0574543
GSG1L	GSG1 like	50.1232	0.0570181
SLC22A12	solute carrier family 22 member 12	85.0054	0.056997
STN1	STN1, CST complex subunit	72.7179	0.0566682
TMSB4Y	thymosin beta 4, Y-linked	231.296	0.0565624
AK4	adenylate kinase 4	44.95	0.0564797
ADM	adrenomedullin	71.7393	0.0564745
LARP4	La ribonucleoprotein domain family member 4	63.0679	0.0555754
ROS1	ROS proto-oncogene 1, receptor tyrosine kinase	49.6536	0.0553752
EFNA1	ephrin A1	75.1857	0.0550697
ZBTB8A	zinc finger and BTB domain containing 8A	56.0786	0.0548045
RNF208	ring finger protein 208	73.5893	0.0544285
KIAA0391	KIAA0391	49.1607	0.053895
KRT15	keratin 15	74.2696	0.0537171
SLCO4A1-AS1	SLCO4A1 antisense RNA 1	90.6268	0.0536157
NEK4	NIMA related kinase 4	57.8857	0.0535127
CEACAM6	carcinoembryonic antigen related cell adhesion molecule 6	51.9714	0.0534376
SULF1	sulfatase 1	120.396	0.0534209
HSPB9	heat shock protein family B (small) member 9	133.33	0.0533855
MT1G	metallothionein 1G	78.1446	0.0530745
KLK7	kallikrein related peptidase 7	62.4107	0.0529468
PRSS33	protease, serine 33	62.0786	0.0529391
XM_379114	NA	140.48	0.0527882
MAPK9	mitogen-activated protein kinase 9	66.6321	0.0525714
CD52	CD52 molecule	77.6518	0.0525067
FLCN	folliculin	56.0143	0.0523247
FAM114A2	family with sequence similarity 114 member A2	114.7	0.0522455
VENTX	VENT homeobox	212.066	0.0522366
WISP1	WNT1 inducible signaling pathway protein 1	45.7393	0.0521742
FBXO33	F-box protein 33	91.5357	0.0521376
VASH2	vasohibin 2	43.3357	0.0520789
CREM.2	cAMP responsive element modulator	49.8714	0.0520664
GIPC1.2	GIPC PDZ domain containing family member 1	78.5429	0.0518981
MTTP	microsomal triglyceride transfer protein	66.3821	0.0518451
EPM2AIP1	EPM2A interacting protein 1	90.0411	0.0518131
COX5B	cytochrome c oxidase subunit 5B	111.7	0.0517641
C10orf107	chromosome 10 open reading frame 107	88.6893	0.0517564
MAP4K2	mitogen-activated protein kinase kinase kinase kinase 2	49.5464	0.0516595
KIAA0930	KIAA0930	113.073	0.0515672
XM_373824	NA	67.6786	0.0513725
TLR1	toll like receptor 1	42.7893	0.0513133
MED17	mediator complex subunit 17	62.3268	0.0512523
ATG7	autophagy related 7	72.4518	0.0510005
EDA2R	ectodysplasin A2 receptor	90.9107	0.0509787
PSME1	proteasome activator subunit 1	113.516	0.0509585
FXYD2	FXYD domain containing ion transport regulator 2	60.3768	0.0508438
AHSG	alpha 2-HS glycoprotein	32.1393	0.0508383
HSF1	heat shock transcription factor 1	53.5339	0.0506997
YPEL1	yippee like 1	76.0464	0.0503924
RAB24	RAB24, member RAS oncogene family	105.016	0.0503223
FLT3.2	fms related tyrosine kinase 3	65.5732	0.0502812
PACRG.2	parkin coregulated	82.2464	0.050253
RIOK2	RIO kinase 2	78.2268	0.0501607
ACVR1B.2	activin A receptor type 1B	57.3107	0.0500491
TPRA1	transmembrane protein adipocyte associated 1	49.3964	0.049995
ARID3B	AT-rich interaction domain 3B	75.8571	0.0499929
DKK4	dickkopf WNT signaling pathway inhibitor 4	121.362	0.0499429
UBA1	ubiquitin like modifier activating enzyme 1	62.9464	0.049809
SEC13	SEC13 homolog, nuclear pore and COPII coat complex component	71.4946	0.049779
STK25.3	serine/threonine kinase 25	56.4786	0.0493856
WDR92	WD repeat domain 92	41.4143	0.0493596
CDC14B	cell division cycle 14B	59.4643	0.0493288
CANX	calnexin	49.3018	0.0493195
C11orf63	chromosome 11 open reading frame 63	144.15	0.0491928
ALOX15	arachidonate 15-lipoxygenase	66.2607	0.0490877
NKAIN4	sodium/potassium transporting ATPase interacting 4	53.7089	0.0490391
PTK2B.3	protein tyrosine kinase 2 beta	136.818	0.0490369
PDILT	protein disulfide isomerase like, testis expressed	68.7571	0.049001
BMP2K	BMP2 inducible kinase	75.2268	0.0488826
CCDC6	coiled-coil domain containing 6	140.668	0.0485691
YPEL4	yippee like 4	90.3196	0.0484871
FAM151A	family with sequence similarity 151 member A	52.3714	0.0484271
BPIFB1	BPI fold containing family B member 1	49.7429	0.0483643
METTL5	methyltransferase like 5	70.7071	0.0483095
SENP8	SUMO/sentrin peptidase family member, NEDD8 specific	73.3125	0.0483035
C1orf228	chromosome 1 open reading frame 228	34.2143	0.0479279
TPRXL	tetrapeptide repeat homeobox like	160.895	0.0477357
FBXL2	F-box and leucine rich repeat protein 2	62.9036	0.0477103
MBD3L1	methyl-CpG binding domain protein 3 like 1	149.688	0.047709
DGUOK.2	deoxyguanosine kinase	44.0429	0.0476563
ATP6V0D1	ATPase H+ transporting V0 subunit d1	46.4857	0.0475934
CDK12	cyclin dependent kinase 12	75.6464	0.0475298
RAF1	Raf-1 proto-oncogene, serine/threonine kinase	68.8536	0.0474519
POMZP3	POM121 and ZP3 fusion	79.6143	0.0473563
METTL14	methyltransferase like 14	160.311	0.0473439
GLRA2	glycine receptor alpha 2	67.7786	0.0473275
IFIT2	interferon induced protein with tetratricopeptide repeats 2	103.546	0.0470777
LOC100129138	THAP domain containing, apoptosis associated protein 3 pseudogene	145.53	0.0469196
NIPSNAP3B	nipsnap homolog 3B	51.3107	0.0463558
PGAP2	post-GPI attachment to proteins 2	56.5821	0.0463258
COX15	COX15, cytochrome c oxidase assembly homolog	76.7536	0.046158
MTCH1	mitochondrial carrier 1	52.5607	0.0460692
TANGO2	transport and golgi organization 2 homolog	50.1411	0.0457133
SULT4A1	sulfotransferase family 4A member 1	68.3446	0.0456446
ARL5A	ADP ribosylation factor like GTPase 5A	64.0821	0.0455854
XAF1	XIAP associated factor 1	64.8536	0.0455602
RBFOX2	RNA binding protein, fox-1 homolog 2	144.907	0.0455178
MRPL21	mitochondrial ribosomal protein L21	52.0554	0.0452555
NM_015400	NA	114.236	0.0450232
SNX1	sorting nexin 1	80.1429	0.0449051
AKT2	AKT serine/threonine kinase 2	62.2607	0.0446168
CANT1	calcium activated nucleotidase 1	106.211	0.0441717
RHBDL2	rhomboid like 2	87.1839	0.0441445
PPIL1	peptidylprolyl isomerase like 1	131.223	0.0439989
GRHL3	grainyhead like transcription factor 3	113.064	0.0438699
HBG1	hemoglobin subunit gamma 1	74.2446	0.0438186
TMEM185A	transmembrane protein 185A	65.0571	0.0437985
MAK16	MAK16 homolog	53.0179	0.0436991
MRPL14	mitochondrial ribosomal protein L14	48.85	0.0436953
C18orf21	chromosome 18 open reading frame 21	56.6893	0.0434323
RPUSD2.2	RNA pseudouridylate synthase domain containing 2	82.0482	0.0434237
GLB1L	galactosidase beta 1 like	57.0036	0.0433125
PIGX	phosphatidylinositol glycan anchor biosynthesis class X	49.8321	0.0431659
FGR	FGR proto-oncogene, Src family tyrosine kinase	32.0929	0.0431563
CDC42BPA	CDC42 binding protein kinase alpha	81.6821	0.0431146
WDR45	WD repeat domain 45	146.659	0.0430075
PLVAP	plasmalemma vesicle associated protein	26.7661	0.04271
TNNI1	troponin I1, slow skeletal type	92.8661	0.0425535
VGLL2	vestigial like family member 2	54.0339	0.0423768
KLHL2	kelch like family member 2	61.7821	0.0422451
OSTCP1	oligosaccharyltransferase complex subunit pseudogene 1	50.6071	0.0422359
DTWD1	DTW domain containing 1	64.425	0.0419156
KYNU	kynureninase	89.2571	0.0417521
PIAS2	protein inhibitor of activated STAT 2	61.8214	0.0416955
RPUSD4	RNA pseudouridylate synthase domain containing 4	71.7036	0.0415409
NLRP2	NLR family pyrin domain containing 2	53.6893	0.0413975
ZKSCAN8	zinc finger with KRAB and SCAN domains 8	158.616	0.0413624
SGK2	SGK2, serine/threonine kinase 2	69.6446	0.0412483
NDUFS2	NADH:ubiquinone oxidoreductase core subunit S2	40.2589	0.0411096
ZNF526	zinc finger protein 526	57.8857	0.0410148
RFFL	ring finger and FYVE like domain containing E3 ubiquitin protein ligase	51.8875	0.0409323
P4HTM	prolyl 4-hydroxylase, transmembrane	65.3143	0.0408258
C12orf65	chromosome 12 open reading frame 65	72.7214	0.0408204
PRKD1.2	protein kinase D1	65.2536	0.0407042
HPX	hemopexin	44.8393	0.0406298
IL4	interleukin 4	67.0518	0.040599
BEX3	brain expressed X-linked 3	40.3464	0.0405594
TSSC4	tumor suppressing subtransferable candidate 4	63.1393	0.0405412
MCM2	minichromosome maintenance complex component 2	57.8143	0.0404784
NR1H3	nuclear receptor subfamily 1 group H member 3	82.8036	0.0404539
C16orf45.2	chromosome 16 open reading frame 45	60.0714	0.04042
PDE1A.2	phosphodiesterase 1A	78.1161	0.0402343
OR9G4	olfactory receptor family 9 subfamily G member 4	50.7821	0.0401109
HSBP1	heat shock factor binding protein 1	126.902	0.0400004
DTD2	D-tyrosyl-tRNA deacylase 2 (putative)	153.738	0.0399334
LHX4	LIM homeobox 4	79.6393	0.0399274
SPX	spexin hormone	70.6393	0.0396512
PKN1.2	protein kinase N1	68.6339	0.0394232
ZWILCH	zwilch kinetochore protein	46.5714	0.0390679
C3orf20	chromosome 3 open reading frame 20	45.2179	0.038907
STAMBP	STAM binding protein	74.4089	0.0388415
CDK7	cyclin dependent kinase 7	58.0214	0.0385415
NKRF	NFKB repressing factor	103.429	0.0384868
PLD3	phospholipase D family member 3	51.2036	0.0380127
PALM2	paralemmin 2	88.5839	0.0379057
RSPH10B	radial spoke head 10 homolog B	68.3661	0.0375991
POLR1C	RNA polymerase I subunit C	58.75	0.0375911
PLRG1	pleiotropic regulator 1	65.5214	0.0372304
TMSB4XP8	thymosin beta 4, X-linked pseudogene 8	103.768	0.0372094
NFYA	nuclear transcription factor Y subunit alpha	75.7125	0.0366807
CD244	CD244 molecule	40.0536	0.0366627
C9orf170	chromosome 9 open reading frame 170	74.875	0.0366603
IWS1	IWS1, SUPT6H interacting protein	60.2036	0.036597
IL10RB	interleukin 10 receptor subunit beta	52.5357	0.036554
TMEM203	transmembrane protein 203	50.5125	0.0365383
SUMO2.2	small ubiquitin-like modifier 2	67.725	0.036403
FBXL18	F-box and leucine rich repeat protein 18	41.3071	0.0363223
PRKCQ	protein kinase C theta	45.2607	0.0362304
NM_032676	NA	73.0964	0.0362262
STEAP4	STEAP4 metalloreductase	66.2625	0.0360838
AK1	adenylate kinase 1	103.421	0.0360085
PSG1	pregnancy specific beta-1-glycoprotein 1	48.55	0.0359501
CLCN2	chloride voltage-gated channel 2	116.832	0.0356268
PELI1	pellino E3 ubiquitin protein ligase 1	178.184	0.0355608
SELENOP	selenoprotein P	53.2518	0.0355224
PPP3R2	protein phosphatase 3 regulatory subunit B, beta	50.2482	0.0355114
IL1B	interleukin 1 beta	70.1821	0.0355111
STX18	syntaxin 18	25.5929	0.0354689
TNFRSF14	TNF receptor superfamily member 14	69.4018	0.0354409
DDX18	DEAD-box helicase 18	75.8143	0.0352742
DYRK3	dual specificity tyrosine phosphorylation regulated kinase 3	86.8429	0.0352439
TMEM41A	transmembrane protein 41A	46.5321	0.0352082
GYG2	glycogenin 2	76.0571	0.0350642
XKR3	XK related 3	33.8143	0.034974
LTV1	LTV1 ribosome biogenesis factor	74.7411	0.0345716
CD74	CD74 molecule	86.9036	0.0345258
PRKCD	protein kinase C delta	93.3214	0.0345245
SPAG6	sperm associated antigen 6	65.9357	0.0344772
TMPRSS12	transmembrane protease, serine 12	38.65	0.034329
FAM3A.2	family with sequence similarity 3 member A	80.0964	0.0342031
CMTM4	CKLF like MARVEL transmembrane domain containing 4	50.3643	0.034174
LMBR1	limb development membrane protein 1	28.5214	0.0341023
PRKCH.2	protein kinase C eta	42.6929	0.0338201
C6orf106	chromosome 6 open reading frame 106	65.4143	0.0336736
TM4SF1	transmembrane 4 L six family member 1	48.1464	0.0335497
USP15	ubiquitin specific peptidase 15	53.6	0.0334559
PGC	progastricsin	72.7696	0.0333977
ZFP42	ZFP42 zinc finger protein	27.6536	0.0333282
ANXA5	annexin A5	62.0786	0.0333254
NAALADL2	N-acetylated alpha-linked acidic dipeptidase like 2	49.2625	0.0332184
SPANXN1	SPANX family member N1	142.768	0.033216
TAF11	TATA-box binding protein associated factor 11	47.7	0.0332041
JPH2	junctophilin 2	64.1786	0.0331188
RAC1	ras-related C3 botulinum toxin substrate 1 (rho family, small GTP binding protein Rac1)	85.8696	0.0329844
PAK6	p21 (RAC1) activated kinase 6	121.214	0.0329771
B3GLCT	beta 3-glucosyltransferase	56.5714	0.0327749
C21orf59	chromosome 21 open reading frame 59	67.4286	0.0325826
FCRLA	Fc receptor like A	40.0786	0.0325458
ESRRA	estrogen related receptor alpha	79.1375	0.0324529
MAP3K10	mitogen-activated protein kinase kinase kinase 10	67.3071	0.0324463
UBQLN4	ubiquilin 4	64.0036	0.0322948
EPO	erythropoietin	44.8732	0.032262
TMEM200A	transmembrane protein 200A	40.7786	0.0320075
TECRL	trans-2,3-enoyl-CoA reductase like	56.0571	0.0319289
IFIT3	interferon induced protein with tetratricopeptide repeats 3	46.8911	0.031767
HIGD1A	HIG1 hypoxia inducible domain family member 1A	132.518	0.0317282
EAF1	ELL associated factor 1	65.2375	0.031663
ADCK1	aarF domain containing kinase 1	50.725	0.0314375
BAG5	BCL2 associated athanogene 5	131.863	0.0310878
STAM	signal transducing adaptor molecule	155.261	0.030782
HSPA4.2	heat shock protein family A (Hsp70) member 4	51.1964	0.0306822
MNAT1	MNAT1, CDK activating kinase assembly factor	76.1054	0.0304586
C1orf112	chromosome 1 open reading frame 112	50.0964	0.0303465
SELENOK	selenoprotein K	122.155	0.0303046
AKT1S1	AKT1 substrate 1	77.1607	0.0299574
PTPA	protein phosphatase 2 phosphatase activator	58.6571	0.0295937
BORCS8	BLOC-1 related complex subunit 8	41.5464	0.0292787
METTL16	methyltransferase like 16	55.45	0.0292393
TPD52L3	tumor protein D52 like 3	85.2214	0.0291733
THRB	thyroid hormone receptor beta	44.7036	0.0290718
SLC7A11	solute carrier family 7 member 11	52.3179	0.0290272
TMED2	transmembrane p24 trafficking protein 2	70.2857	0.0287121
ANKS3	ankyrin repeat and sterile alpha motif domain containing 3	65.9446	0.0286707
PSMA8.2	proteasome subunit alpha 8	41.9464	0.0286355
PRSS21	protease, serine 21	58.2607	0.0279926
PIK3R2	phosphoinositide-3-kinase regulatory subunit 2	113.095	0.0278313
NM_153012	NA	101.198	0.0277883
RPS6KB2.2	ribosomal protein S6 kinase B2	56.4286	0.0277467
TFEB	transcription factor EB	98.1214	0.0275613
ATP6AP2	ATPase H+ transporting accessory protein 2	61.1857	0.027543
SPATA17	spermatogenesis associated 17	36.125	0.0274514
NME7.2	NME/NM23 family member 7	69.2821	0.0271984
LDLRAD4.2	low density lipoprotein receptor class A domain containing 4	49.8518	0.02703
SGK3.2	serum/glucocorticoid regulated kinase family member 3	57.1	0.0268899
GH2	growth hormone 2	122.664	0.0267213
GABRA6	gamma-aminobutyric acid type A receptor alpha6 subunit	42.9286	0.0266069
CLEC2B.2	C-type lectin domain family 2 member B	69.3286	0.0264808
APOBEC3F	apolipoprotein B mRNA editing enzyme catalytic subunit 3F	62.4179	0.0264525
UBE3A	ubiquitin protein ligase E3A	75.5714	0.0263216
ARMC8	armadillo repeat containing 8	82.1911	0.0262421
BAGE3	BAGE family member 3	44.6768	0.026223
RNPEPL1	arginyl aminopeptidase like 1	56.0643	0.0260119
APP	amyloid beta precursor protein	68.1607	0.0259832
CYB5A	cytochrome b5 type A	55.4625	0.0258794
PTGIS	prostaglandin I2 synthase	43.9054	0.0258233
TIAF1	TGFB1-induced anti-apoptotic factor 1	33.0821	0.0256783
TIRAP	TIR domain containing adaptor protein	86.9607	0.0255564
FUBP3	far upstream element binding protein 3	50.0607	0.0253871
PSMA8	proteasome subunit alpha 8	93.5893	0.0253208
CDK13.2	cyclin dependent kinase 13	127.511	0.0250966
NAGK	N-acetylglucosamine kinase	54.4357	0.0250344
P01344-1	NA	56.2107	0.0249475
TSFM	Ts translation elongation factor, mitochondrial	86.1786	0.0249046
MELK	maternal embryonic leucine zipper kinase	80.2446	0.0247966
FBXO7	F-box protein 7	69.7714	0.0247216
EMP3	epithelial membrane protein 3	50.1964	0.0246206
PCSK7	proprotein convertase subtilisin/kexin type 7	41.875	0.0245782
CDK17	cyclin dependent kinase 17	54.7321	0.024447
LIN7B	lin-7 homolog B, crumbs cell polarity complex component	24.2571	0.0244204
GSTO2	glutathione S-transferase omega 2	45.8411	0.0242662
MPV17L	MPV17 mitochondrial inner membrane protein like	64.8018	0.0240243
PRKX	protein kinase, X-linked	61.7304	0.0239691
BBS9	Bardet-Biedl syndrome 9	48.7179	0.0239379
GALE	UDP-galactose-4-epimerase	55.6143	0.0238953
PPP1CC	protein phosphatase 1 catalytic subunit gamma	44.5982	0.0238044
CCNE2.3	cyclin E2	81.6018	0.0237557
MAPK1.2	mitogen-activated protein kinase 1	56.5107	0.0236876
AQP5	aquaporin 5	85.0893	0.0234964
LRRC61	leucine rich repeat containing 61	91.9161	0.0234664
CLDND1	claudin domain containing 1	69.2786	0.0234621
PSMA7	proteasome subunit alpha 7	52.3714	0.0233838
PHGDH	phosphoglycerate dehydrogenase	63.1714	0.0233301
UTS2	urotensin 2	77.5	0.0231529
TUBA1C	tubulin alpha 1c	46.5339	0.023028
CYP39A1	cytochrome P450 family 39 subfamily A member 1	45.7464	0.0228857
ECH1	enoyl-CoA hydratase 1	82.2357	0.0225505
CISD2	CDGSH iron sulfur domain 2	97.4214	0.0225424
TRNT1	tRNA nucleotidyl transferase 1	65.8286	0.0224909
HAPLN3	hyaluronan and proteoglycan link protein 3	57.075	0.0224021
KLHL1	kelch like family member 1	38.4286	0.0223626
RABEPK.2	Rab9 effector protein with kelch motifs	97.8679	0.0222092
[truncated: 3,969 more rows]

## Sheet: Fig 2C
symbols	Description.2	CasesMean.1	FoldChangeLog2.1
SERPINB3	serpin family B member 3	13859.6	7.98573
OR4K13	olfactory receptor family 4 subfamily K member 13	5117.14	6.98565
SERPINB4	serpin family B member 4	7753.44	6.84533
ADH7	alcohol dehydrogenase 7 (class IV), mu or sigma polypeptide	3856.69	5.75764
TGM1	transglutaminase 1	4206.94	5.63842
IFNA4	interferon alpha 4	1748.42	4.55126
IFNA1	interferon alpha 13	1452.93	4.38255
DPYSL5	dihydropyrimidinase like 5	2355.81	4.29914
RARS2	arginyl-tRNA synthetase 2, mitochondrial	1281.81	4.27497
UGP2	UDP-glucose pyrophosphorylase 2	1323.61	4.20886
IFNA2	interferon alpha 2	1632.88	3.9392
TMPRSS11D	transmembrane protease, serine 11D	522.675	3.85484
ALOX15	arachidonate 15-lipoxygenase	924.446	3.85145
SYMPK	symplekin	1124.81	3.69365
AGO4	argonaute 4, RISC catalytic component	991.9	3.6844
LRRC32	leucine rich repeat containing 32	709.463	3.68347
TFAP2B	transcription factor AP-2 beta	825.728	3.41162
IFNA4.2	interferon alpha 4	379.2	3.01559
AGO1	argonaute 1, RISC catalytic component	423.422	2.86512
IL23	NA	197.233	2.8011
AGO1.2	argonaute 1, RISC catalytic component	676.836	2.70737
CXCR3	C-X-C motif chemokine receptor 3	180.945	2.49154
SOX5	SRY-box 5	311.127	2.48477
PKP1	plakophilin 1	317.387	2.48275
RNF125	ring finger protein 125	377.613	2.04384
GPATCH3	G-patch domain containing 3	334.074	2.03422
GRHL2	grainyhead like transcription factor 2	274.322	1.95663
CDK20	cyclin dependent kinase 20	187.369	1.93395
ANXA8	annexin A8	95.7231	1.92907
SFN.2	stratifin	341.487	1.90886
PADI3	peptidyl arginine deiminase 3	275.198	1.85788
IL12	NA	100.072	1.85523
QTRT2	queuine tRNA-ribosyltransferase accessory subunit 2	233.144	1.85186
IFNA14	interferon alpha 14	151.03	1.84989
TFAP2D	transcription factor AP-2 delta	523.492	1.83869
PTPN1	protein tyrosine phosphatase, non-receptor type 1	243.261	1.77576
CMA1	chymase 1	749.153	1.77191
SOX5.2	SRY-box 5	268.69	1.73985
IFNA5	interferon alpha 5	313.674	1.6837
GBP6	guanylate binding protein family member 6	151.287	1.63205
UBE2E2	ubiquitin conjugating enzyme E2 E2	252.384	1.5685
SOX5.3	SRY-box 5	355.112	1.52185
KCNS3	potassium voltage-gated channel modifier subfamily S member 3	157.32	1.49449
CD300E	CD300e molecule	131.503	1.45664
RSPH10B	radial spoke head 10 homolog B	178.584	1.42285
PM_2142	NA	138.1	1.40144
PM_2144	NA	65.2327	1.34531
ZC3H14	zinc finger CCCH-type containing 14	166.35	1.33505
CHTOP	chromatin target of PRMT1	235.528	1.29597
HK1	hexokinase 1	120.779	1.2317
C19orf57	chromosome 19 open reading frame 57	169.242	1.22964
JUP	junction plakoglobin	187.459	1.2222
IFNA8	interferon alpha 8	210.758	1.21097
GPN3	GPN-loop GTPase 3	164.368	1.18078
PIP5K1A	phosphatidylinositol-4-phosphate 5-kinase type 1 alpha	227.992	1.15929
EDN2	endothelin 2	186.111	1.15016
KLC2	kinesin light chain 2	266.189	1.14912
HAGHL	hydroxyacylglutathione hydrolase-like	203.943	1.08935
DNALI1	dynein axonemal light intermediate chain 1	300.415	1.07878
RAP1GAP	RAP1 GTPase activating protein	110.215	1.06348
2025-09-11	septin 11	64.8558	1.05828
PLCL2	phospholipase C like 2	129.205	1.05331
PM_2143	NA	75.5529	1.04741
TYMSOS	TYMS opposite strand	209.019	1.04302
IFNA21	interferon alpha 21	200.618	1.03166
NM_012148	NA	191.352	1.02525
TARDBP	TAR DNA binding protein	220.821	1.01881
CTDNEP1	CTD nuclear envelope phosphatase 1	126.9	1.01702
OARD1	O-acyl-ADP-ribose deacylase 1	319.224	1.01467
SMIM11A	small integral membrane protein 11A	129.388	1.0093
CRBN	cereblon	141.472	0.999911
BC034435	NA	308.279	0.999619
AGPAT4	1-acylglycerol-3-phosphate O-acyltransferase 4	112.794	0.998591
LYPLAL1	lysophospholipase like 1	159.57	0.998136
MPP7	membrane palmitoylated protein 7	306.155	0.963355
ABL1.3	ABL proto-oncogene 1, non-receptor tyrosine kinase	107.472	0.960819
AKR1B10	aldo-keto reductase family 1 member B10	102.137	0.949541
PLEKHO2	pleckstrin homology domain containing O2	245.554	0.940012
ZNF574	zinc finger protein 574	148.964	0.934007
PRR14	proline rich 14	122.656	0.931939
CREM	cAMP responsive element modulator	126.42	0.910778
BAZ2B	bromodomain adjacent to zinc finger domain 2B	266.752	0.909092
RSPH9	radial spoke head 9 homolog	136.796	0.905362
ALOX12	arachidonate 12-lipoxygenase, 12S type	114.551	0.899817
PM_3503	NA	1027.56	0.895932
MAK16	MAK16 homolog	94.7904	0.881961
ATG16L1	autophagy related 16 like 1	222.355	0.877287
SYNCRIP	synaptotagmin binding cytoplasmic RNA interacting protein	165.057	0.863074
IFNA17	interferon alpha 17	146.3	0.860157
NDUFS4	NADH:ubiquinone oxidoreductase subunit S4	115.96	0.856865
EIF2B5	eukaryotic translation initiation factor 2B subunit epsilon	233.06	0.855501
POLD4	DNA polymerase delta 4, accessory subunit	222.421	0.854618
PPP2R3B	protein phosphatase 2 regulatory subunit B''beta	125.034	0.844395
SPAG8	sperm associated antigen 8	162.854	0.843001
RXRA	retinoid X receptor alpha	208.892	0.842575
NOV	nephroblastoma overexpressed	79.4885	0.842338
RPL3	ribosomal protein L3	129.451	0.834467
FAM103A1	family with sequence similarity 103 member A1	132.393	0.827739
NCF2	neutrophil cytosolic factor 2	114.146	0.827085
PAK1	p21 (RAC1) activated kinase 1	108.66	0.825995
CSNK2A1	casein kinase 2 alpha 1	156.57	0.825604
C9orf170	chromosome 9 open reading frame 170	128.812	0.819377
IFNA6	interferon alpha 6	158.878	0.817389
RPS6KC1	ribosomal protein S6 kinase C1	232.722	0.810632
SFN	stratifin	80.249	0.806545
THAP8	THAP domain containing 8	67.0077	0.805543
PPHLN1	periphilin 1	101.207	0.798506
BC013687	NA	132.327	0.796425
DCP1B	decapping mRNA 1B	141.603	0.794339
CREB1	cAMP responsive element binding protein 1	94.875	0.788565
LIG3	DNA ligase 3	254.034	0.783816
IL22	interleukin 22	76.5115	0.782397
RPL38	ribosomal protein L38	186.361	0.780402
PARP11	poly(ADP-ribose) polymerase family member 11	127.112	0.7764
MRPL27	mitochondrial ribosomal protein L27	145.062	0.772229
WDR45B	WD repeat domain 45B	139.069	0.765773
CDC14B	cell division cycle 14B	97.4615	0.762138
SEC24C	SEC24 homolog C, COPII coat complex component	264.539	0.761978
PLD1	phospholipase D1	57.9404	0.760294
CBLB	Cbl proto-oncogene B	161.22	0.755104
AICDA	activation induced cytidine deaminase	159.592	0.746807
DTX2	deltex E3 ubiquitin ligase 2	139.371	0.745195
CAVIN4	caveolae associated protein 4	141.521	0.742727
WDR60	WD repeat domain 60	120.977	0.737831
VAMP5	vesicle associated membrane protein 5	148.726	0.737779
ABL1	ABL proto-oncogene 1, non-receptor tyrosine kinase	174.612	0.736551
SYP	synaptophysin	125.463	0.712228
TP53I13	tumor protein p53 inducible protein 13	108.721	0.710723
ENST00000444588	NA	129.74	0.70966
UTS2	urotensin 2	123.763	0.69847
AURKC	aurora kinase C	112.069	0.690481
CYB5R3	cytochrome b5 reductase 3	84.4596	0.689242
LEF1	lymphoid enhancer binding factor 1	60.7221	0.688727
LINC00310	long intergenic non-protein coding RNA 310	102.481	0.686837
MTHFR	methylenetetrahydrofolate reductase	107.117	0.684276
MX1	MX dynamin like GTPase 1	171.132	0.683368
2025-03-10	membrane associated ring-CH-type finger 10	188.506	0.683221
C8orf59	chromosome 8 open reading frame 59	222.518	0.681451
RAD51AP1.2	RAD51 associated protein 1	338.379	0.678468
RPS10	ribosomal protein S10	242.062	0.670283
PFKL	phosphofructokinase, liver type	129.091	0.668436
PCYT1B	phosphate cytidylyltransferase 1, choline, beta	90.4385	0.664245
PAIP2	poly(A) binding protein interacting protein 2	112.514	0.657675
STK25.2	serine/threonine kinase 25	63.9481	0.65767
ZNF79	zinc finger protein 79	109.706	0.653466
IL4	interleukin 4	59.2	0.651033
CRYGS	crystallin gamma S	78.5269	0.650687
RAD51AP1	RAD51 associated protein 1	483.851	0.645021
ARID3A	AT-rich interaction domain 3A	147.287	0.642902
USP45	ubiquitin specific peptidase 45	243.335	0.642586
CCNE2	cyclin E2	162.102	0.641461
FOXRED2	FAD dependent oxidoreductase domain containing 2	60.7712	0.640783
XM_379194	NA	149.795	0.638331
KCNV1	potassium voltage-gated channel modifier subfamily V member 1	70.5298	0.635214
ZCCHC8.2	zinc finger CCHC-type containing 8	187.047	0.626441
BAP1	BRCA1 associated protein 1	268.696	0.624847
UBAP1	ubiquitin associated protein 1	339.755	0.622994
OSM	oncostatin M	243.614	0.620371
CDKN2AIP	CDKN2A interacting protein	141.201	0.620086
FAM136A	family with sequence similarity 136 member A	122.836	0.619731
ABL1.4	ABL proto-oncogene 1, non-receptor tyrosine kinase	55.6404	0.619469
KIF20A	kinesin family member 20A	191.378	0.618269
STX5	syntaxin 5	83.3442	0.616841
CMTM5	CKLF like MARVEL transmembrane domain containing 5	109.18	0.614643
DCAF8	DDB1 and CUL4 associated factor 8	138.736	0.612298
LGALS3BP	galectin 3 binding protein	63.2077	0.610418
ETFDH	electron transfer flavoprotein dehydrogenase	75.7375	0.609898
ABL1.2	ABL proto-oncogene 1, non-receptor tyrosine kinase	151.462	0.609257
TMX1	thioredoxin related transmembrane protein 1	99.9154	0.609115
CTDSPL2	CTD small phosphatase like 2	143.879	0.609007
TRA2A	transformer 2 alpha homolog	206.891	0.604775
ZFYVE27	zinc finger FYVE-type containing 27	99.4827	0.603874
ATG16L1.2	autophagy related 16 like 1	153.906	0.600515
VANGL1	VANGL planar cell polarity protein 1	82.7519	0.598649
TEX19	testis expressed 19	149.199	0.598235
PDIA3	protein disulfide isomerase family A member 3	151.028	0.595101
EEF1D	eukaryotic translation elongation factor 1 delta	128.163	0.593387
ARHGEF16	Rho guanine nucleotide exchange factor 16	65.7365	0.591273
RNF138	ring finger protein 138	119.245	0.588605
CCDC83	coiled-coil domain containing 83	121.886	0.587701
BAIAP2	BAI1 associated protein 2	138.479	0.587391
IKBIP	IKBKB interacting protein	170.191	0.584839
FBXO32	F-box protein 32	97.2875	0.574587
PPP4R4	protein phosphatase 4 regulatory subunit 4	113.875	0.574474
ZSCAN16	zinc finger and SCAN domain containing 16	155.417	0.57239
RFX3	regulatory factor X3	64.4442	0.571946
RASSF3	Ras association domain family member 3	182.926	0.570017
CLK1	CDC like kinase 1	190.274	0.568392
HGF	hepatocyte growth factor	96.676	0.56635
RPL35	ribosomal protein L35	85.1038	0.565994
ACAP2	ArfGAP with coiled-coil, ankyrin repeat and PH domains 2	182.164	0.565436
XPO5	exportin 5	73.176	0.5618
EIF2B5.2	eukaryotic translation initiation factor 2B subunit epsilon	340.727	0.560948
COASY	Coenzyme A synthase	89.3827	0.558212
CENPT	centromere protein T	145.254	0.554824
PKNOX2	PBX/knotted 1 homeobox 2	83.6394	0.554413
KRT36	keratin 36	218.38	0.553016
FBXO4	F-box protein 4	74.8337	0.549368
STK25	serine/threonine kinase 25	79.8346	0.548696
HPD	4-hydroxyphenylpyruvate dioxygenase	152.138	0.547191
ANP32B	acidic nuclear phosphoprotein 32 family member B	143.96	0.546909
KLF13	Kruppel like factor 13	111.216	0.545784
ABCF3	ATP binding cassette subfamily F member 3	168.751	0.545497
COG3	component of oligomeric golgi complex 3	112.925	0.544754
POLDIP2	DNA polymerase delta interacting protein 2	54.174	0.544182
STK25.3	serine/threonine kinase 25	123.546	0.544003
KRT15	keratin 15	104.239	0.542774
ADARB2	adenosine deaminase, RNA specific B2 (inactive)	83.951	0.542373
PUSL1	pseudouridylate synthase-like 1	105.844	0.540049
XM_378988	NA	99.1404	0.53967
RBMS1	RNA binding motif single stranded interacting protein 1	156.176	0.539112
H2AFY	H2A histone family member Y	66.4038	0.538933
UPF3A	UPF3 regulator of nonsense transcripts homolog A (yeast)	239.802	0.536904
MGRN1	mahogunin ring finger 1	74.7663	0.532635
PPP4R3A	protein phosphatase 4 regulatory subunit 3A	99.4462	0.532294
ZNF655	zinc finger protein 655	88.2875	0.531141
PIK3R3	phosphoinositide-3-kinase regulatory subunit 3	100.465	0.53018
ANKS6	ankyrin repeat and sterile alpha motif domain containing 6	136.587	0.530139
HJURP	Holliday junction recognition protein	107.361	0.52966
HSF1	heat shock transcription factor 1	74.5865	0.529161
USE1	unconventional SNARE in the ER 1	108.62	0.526712
PPIL2	peptidylprolyl isomerase like 2	223.462	0.521864
DTNA	dystrobrevin alpha	95.7913	0.520794
MRPS2	mitochondrial ribosomal protein S2	87.2317	0.520154
PARP3	poly(ADP-ribose) polymerase family member 3	104.581	0.520103
HOGA1	4-hydroxy-2-oxoglutarate aldolase 1	67.8173	0.519051
PDHA2	pyruvate dehydrogenase (lipoamide) alpha 2	80.8635	0.518571
NM_194290	NA	280.746	0.517082
PYGL	glycogen phosphorylase L	78.6942	0.517
SEC23IP	SEC23 interacting protein	70.576	0.516729
IL22.2	interleukin 22	52.7433	0.512724
NM_153012	NA	141.608	0.512504
CCT8L2	chaperonin containing TCP1 subunit 8 like 2	94.5	0.512154
KRTAP13-3	keratin associated protein 13-3	107.613	0.510214
THEM5	thioesterase superfamily member 5	139.639	0.5099
TCEAL2	transcription elongation factor A like 2	195.546	0.509127
ANXA6	annexin A6	82.9317	0.508938
LATS1	large tumor suppressor kinase 1	165.804	0.508228
AURKB	aurora kinase B	238.226	0.507891
GAS7	growth arrest specific 7	121.918	0.507248
GALE	UDP-galactose-4-epimerase	77.7077	0.506497
POTEB3	POTE ankyrin domain family member B3	59.7394	0.505014
SNRNP35	small nuclear ribonucleoprotein U11/U12 subunit 35	210.108	0.503125
AKT1	AKT serine/threonine kinase 1	82.3125	0.502774
NCBP3	nuclear cap binding subunit 3	128.4	0.500956
NAP1L3	nucleosome assembly protein 1 like 3	134.67	0.500943
APOBEC3G	apolipoprotein B mRNA editing enzyme catalytic subunit 3G	209.967	0.499166
HMBOX1	homeobox containing 1	123.259	0.495608
KLF8	Kruppel like factor 8	161.455	0.495431
CTNNAL1	catenin alpha like 1	141.787	0.495322
MTA1	metastasis associated 1	88.574	0.494026
MYBPH	myosin binding protein H	154.539	0.493802
CCDC84	coiled-coil domain containing 84	142.574	0.492962
MRPL14	mitochondrial ribosomal protein L14	66.6529	0.492004
CALML3	calmodulin like 3	71.8625	0.491646
ENST00000397586	NA	100.17	0.491253
RPS15	ribosomal protein S15	83.6163	0.490574
LOC254896	uncharacterized LOC254896	292.032	0.48651
PNKD	paroxysmal nonkinesigenic dyskinesia	80.625	0.485361
PDGFRB.2	platelet derived growth factor receptor beta	51.6356	0.484572
DMD	dystrophin	93.9173	0.482409
ZHX1-C8orf76	ZHX1-C8orf76 readthrough	65.0202	0.480285
MCM8	minichromosome maintenance 8 homologous recombination repair factor	138.249	0.480259
C11orf52	chromosome 11 open reading frame 52	49.2154	0.479862
TPRXL	tetrapeptide repeat homeobox like	217.047	0.479628
TRIM55	tripartite motif containing 55	85.7779	0.478537
GIPC1	GIPC PDZ domain containing family member 1	121.535	0.477861
ARHGEF16.2	Rho guanine nucleotide exchange factor 16	135.329	0.477856
TNFRSF14	TNF receptor superfamily member 14	94.2875	0.477535
ESR1	estrogen receptor 1	69.799	0.476915
KIF3A	kinesin family member 3A	180.241	0.475848
RPL26	ribosomal protein L26	131.49	0.47537
HDAC6	histone deacetylase 6	54.0096	0.475329
TMCC2	transmembrane and coiled-coil domain family 2	61.6058	0.47516
LUC7L	LUC7 like	158.088	0.473048
PTK2B	protein tyrosine kinase 2 beta	132.716	0.472576
EVI5L	ecotropic viral integration site 5 like	106.673	0.471782
C9orf43	chromosome 9 open reading frame 43	122.809	0.471333
NM_138280	NA	119.951	0.471011
FAM184A	family with sequence similarity 184 member A	267.618	0.470169
TRIM39	tripartite motif containing 39	105.94	0.469666
ANTXR1	anthrax toxin receptor 1	59.2952	0.467259
SCP2D1	SCP2 sterol binding domain containing 1	217.855	0.467227
SHKBP1	SH3KBP1 binding protein 1	112.337	0.466709
ZNF688	zinc finger protein 688	150.519	0.466194
GNG5	G protein subunit gamma 5	143.608	0.466121
SCN5A	sodium voltage-gated channel alpha subunit 5	109.035	0.466057
RLN1	relaxin 1	84.2904	0.465168
ESRRA	estrogen related receptor alpha	106.801	0.464944
CDK5	cyclin dependent kinase 5	68.651	0.464605
WWC3	WWC family member 3	101.222	0.462228
WT1-AS	WT1 antisense RNA	156.999	0.461852
PRELID1	PRELI domain containing 1	75.1837	0.460159
TCEANC	transcription elongation factor A N-terminal and central domain containing	92.1779	0.457618
HYPK	huntingtin interacting protein K	72.1038	0.455054
EID3	EP300 interacting inhibitor of differentiation 3	125.805	0.454228
TNFSF13	TNF superfamily member 13	120.311	0.453142
C1orf87	chromosome 1 open reading frame 87	228.016	0.452876
MRPS30	mitochondrial ribosomal protein S30	57.0231	0.45272
KRT20	keratin 20	80.0077	0.451013
EPS8L2	EPS8 like 2	55.4865	0.450998
SKAP2	src kinase associated phosphoprotein 2	93.6038	0.448421
ZMAT5	zinc finger matrin-type 5	53.0885	0.448383
MMP1	matrix metallopeptidase 1	68.3298	0.446985
IPO5	importin 5	90.7702	0.445837
A2ML1	alpha-2-macroglobulin like 1	59.5	0.445451
YME1L1	YME1 like 1 ATPase	90.1279	0.445078
CSNK2A2	casein kinase 2 alpha 2	199.331	0.444988
RAPGEF4	Rap guanine nucleotide exchange factor 4	118.165	0.443013
CCNE2.2	cyclin E2	160.194	0.442465
MAN1A2	mannosidase alpha class 1A member 2	58.625	0.440829
TPI1	triosephosphate isomerase 1	164.997	0.439739
IFI27L2	interferon alpha inducible protein 27 like 2	105.748	0.439004
ARFGAP1	ADP ribosylation factor GTPase activating protein 1	118.195	0.438127
TRMT13	tRNA methyltransferase 13 homolog	95.0644	0.437767
MPP5	membrane palmitoylated protein 5	191.375	0.436283
SNX32	sorting nexin 32	64.576	0.435919
PGAP2	post-GPI attachment to proteins 2	74.0788	0.435041
RPS6KA6	ribosomal protein S6 kinase A6	69.1058	0.435026
RETN	resistin	118.429	0.434933
TEX2	testis expressed 2	73.4356	0.434843
MRPL54	mitochondrial ribosomal protein L54	70.5413	0.434805
KDM2A	lysine demethylase 2A	49.326	0.434364
PTPN22	protein tyrosine phosphatase, non-receptor type 22	135.216	0.43387
ANXA5.2	annexin A5	81.9067	0.433212
SAP18	Sin3A associated protein 18	133.385	0.432644
TUBGCP3	tubulin gamma complex associated protein 3	65.5971	0.431629
VSTM2L	V-set and transmembrane domain containing 2 like	80.5096	0.431572
EDA2R	ectodysplasin A2 receptor	118.347	0.431481
PIMREG	PICALM interacting mitotic regulator	172.124	0.42976
IGF1	insulin like growth factor 1	88.2702	0.429622
KITLG	KIT ligand	59.2231	0.428559
ASB4	ankyrin repeat and SOCS box containing 4	46.8048	0.428393
SOX6	SRY-box 6	475.921	0.427801
NMNAT2	nicotinamide nucleotide adenylyltransferase 2	91.9462	0.427429
ECE1	endothelin converting enzyme 1	98.676	0.426731
PEMT	phosphatidylethanolamine N-methyltransferase	91.8423	0.425923
BEST3	bestrophin 3	115.988	0.423553
ARHGEF6	Rac/Cdc42 guanine nucleotide exchange factor 6	89.4144	0.422201
ECHS1	enoyl-CoA hydratase, short chain 1	159.672	0.421897
EIF4E2	eukaryotic translation initiation factor 4E family member 2	206.969	0.42067
UBE2O	ubiquitin conjugating enzyme E2 O	71.6106	0.419821
HNRNPA1	heterogeneous nuclear ribonucleoprotein A1	167.924	0.419344
CASP4	caspase 4	58.825	0.419119
SLAMF1	signaling lymphocytic activation molecule family member 1	79.899	0.419062
NM_145042	NA	145.095	0.418093
DIDO1	death inducer-obliterator 1	168.646	0.417288
EAF1	ELL associated factor 1	85.2144	0.417059
GDF2	growth differentiation factor 2	49.1452	0.416077
APLF	aprataxin and PNKP like factor	119.615	0.415767
GBA2	glucosylceramidase beta 2	85.8163	0.41551
PAK4	p21 (RAC1) activated kinase 4	221.389	0.413934
RHOBTB3	Rho related BTB domain containing 3	41.599	0.412287
NDRG2	NDRG family member 2	144.407	0.411182
MCRS1	microspherule protein 1	153.685	0.411097
CKAP2	cytoskeleton associated protein 2	104.27	0.410143
VASH2	vasohibin 2	55.5394	0.410035
BCL2L13	BCL2 like 13	105.417	0.40985
ADM	adrenomedullin	91.6183	0.409346
CIRBP-AS1	CIRBP antisense RNA 1	119.078	0.408241
HSPA8	heat shock protein family A (Hsp70) member 8	112.533	0.40762
STAC	SH3 and cysteine rich domain	89.8029	0.407073
MAP3K3	mitogen-activated protein kinase kinase kinase 3	73.8885	0.405236
AHCYL1	adenosylhomocysteinase like 1	106.391	0.40505
LRR1	leucine rich repeat protein 1	107.26	0.403608
GK3P	glycerol kinase 3 pseudogene	93.4654	0.401327
DYRK2	dual specificity tyrosine phosphorylation regulated kinase 2	107.522	0.401246
CDK7	cyclin dependent kinase 7	74.5971	0.401076
RGS6	regulator of G-protein signaling 6	66.5231	0.400831
RBM38	RNA binding motif protein 38	51.95	0.400652
AADAT	aminoadipate aminotransferase	124.589	0.400626
FAM212A	family with sequence similarity 212 member A	91.1308	0.399928
CELA3A	chymotrypsin like elastase family member 3A	71.7702	0.399505
H2AFV	H2A histone family member V	92.0712	0.399477
CAVIN1	caveolae associated protein 1	73.8308	0.398568
LFNG	LFNG O-fucosylpeptide 3-beta-N-acetylglucosaminyltransferase	113.647	0.397264
RASGRP2	RAS guanyl releasing protein 2	197.116	0.396102
BTRC	beta-transducin repeat containing E3 ubiquitin protein ligase	102.653	0.394787
MEIS1	Meis homeobox 1	146.364	0.394778
EMG1	EMG1, N1-specific pseudouridine methyltransferase	232.42	0.394377
FGL1	fibrinogen like 1	79.4144	0.394045
DOK3	docking protein 3	74.2962	0.393836
PECAM1	platelet and endothelial cell adhesion molecule 1	122.797	0.393057
MASTL	microtubule associated serine/threonine kinase like	116.792	0.391818
ICK	intestinal cell kinase	81.4567	0.391441
IK	IK cytokine, down-regulator of HLA II	91.9587	0.390663
NEDD9	neural precursor cell expressed, developmentally down-regulated 9	86.8856	0.390604
FASTK	Fas activated serine/threonine kinase	73.5413	0.390517
PHACTR2	phosphatase and actin regulator 2	98.8827	0.389368
SLC19A3	solute carrier family 19 member 3	44.3077	0.388777
CELF1	CUGBP Elav-like family member 1	85.274	0.387723
EFCAB14	EF-hand calcium binding domain 14	106.062	0.387533
AKT3	AKT serine/threonine kinase 3	98.3356	0.386953
BAIAP2.2	BAI1 associated protein 2	470.998	0.386849
CCDC82	coiled-coil domain containing 82	83.7413	0.385914
ZKSCAN8	zinc finger with KRAB and SCAN domains 8	201.388	0.385804
ZCCHC10	zinc finger CCHC-type containing 10	139.394	0.385124
PAK5	p21 (RAC1) activated kinase 5	62.725	0.384151
TMEM40	transmembrane protein 40	85.5442	0.382571
FGF12	fibroblast growth factor 12	149.488	0.382548
RNFT2	ring finger protein, transmembrane 2	122.12	0.381287
VRK1	vaccinia related kinase 1	157.153	0.380611
PLAGL2	PLAG1 like zinc finger 2	63.3683	0.380122
ALDH8A1	aldehyde dehydrogenase 8 family member A1	110.04	0.380056
PIP4K2C	phosphatidylinositol-5-phosphate 4-kinase type 2 gamma	67.7712	0.380019
SERPINA3	serpin family A member 3	77.3962	0.379301
PCMTD1	protein-L-isoaspartate (D-aspartate) O-methyltransferase domain containing 1	69.4788	0.378205
NLK	nemo like kinase	85.4721	0.378189
RPL23A	ribosomal protein L23a	149.055	0.377534
HEATR9	HEAT repeat containing 9	102.292	0.377292
ADH5	alcohol dehydrogenase 5 (class III), chi polypeptide	124.046	0.376516
ADPRHL2	ADP-ribosylhydrolase like 2	64.6433	0.376269
ASMTL-AS1	ASMTL antisense RNA 1	191.879	0.375889
EPM2AIP1	EPM2A interacting protein 1	112.61	0.374488
WWC2	WW and C2 domain containing 2	115.724	0.373695
SPHK2	sphingosine kinase 2	106.734	0.373479
KDELR1	KDEL endoplasmic reticulum protein retention receptor 1	72.7913	0.373367
XM_086879	NA	132.824	0.373023
EXO1	exonuclease 1	143.89	0.372682
RUNX1T1	RUNX1 translocation partner 1	104.972	0.372612
ERCC1	ERCC excision repair 1, endonuclease non-catalytic subunit	155.092	0.372278
TBPL1.2	TATA-box binding protein like 1	144.849	0.371544
SYPL1	synaptophysin like 1	66.3827	0.36875
GUSBP1	glucuronidase, beta pseudogene 1	120.619	0.367728
TRIM62	tripartite motif containing 62	56.424	0.367585
TRIM17	tripartite motif containing 17	95.2981	0.367548
PITPNB	phosphatidylinositol transfer protein beta	62.8962	0.367504
KIT	KIT proto-oncogene receptor tyrosine kinase	137.005	0.365676
RSBN1L	round spermatid basic protein 1 like	92.75	0.365188
DHRS7B	dehydrogenase/reductase 7B	76.2481	0.364101
ZNF683	zinc finger protein 683	77.7106	0.36365
CDKL3	cyclin dependent kinase like 3	213.462	0.361522
SDR16C5	short chain dehydrogenase/reductase family 16C member 5	64.2279	0.360869
AURKA	aurora kinase A	193.026	0.360223
RPS9	ribosomal protein S9	96.875	0.360154
KCTD13	potassium channel tetramerization domain containing 13	70.0913	0.359966
BHMT2	betaine--homocysteine S-methyltransferase 2	165.545	0.359328
MCMDC2	minichromosome maintenance domain containing 2	58.9154	0.359064
KLHDC9	kelch domain containing 9	72.6827	0.358806
KRT33B	keratin 33B	55.9067	0.356992
PLK1	polo like kinase 1	76.5606	0.356971
TSGA10	testis specific 10	119.142	0.356596
RAD51D	RAD51 paralog D	67.2942	0.355662
IFITM3	interferon induced transmembrane protein 3	100.064	0.355295
SFXN1	sideroflexin 1	106.644	0.355183
HSD17B3	hydroxysteroid 17-beta dehydrogenase 3	58.8596	0.354215
RIMKLA	ribosomal modification protein rimK like family member A	50.5212	0.353532
THAP1	THAP domain containing 1	126.018	0.352715
EDIL3	EGF like repeats and discoidin domains 3	73.9596	0.35246
C20orf166-AS1	C20orf166 antisense RNA 1	164.61	0.352319
NARS2	asparaginyl-tRNA synthetase 2, mitochondrial (putative)	78.2462	0.351648
PIK3R1	phosphoinositide-3-kinase regulatory subunit 1	103.698	0.350436
GPX4	glutathione peroxidase 4	80.3365	0.350368
SCP2	sterol carrier protein 2	55.15	0.350244
FAM204A	family with sequence similarity 204 member A	117.536	0.349787
DMD.2	dystrophin	109.97	0.349692
PRRG4	proline rich and Gla domain 4	34.5221	0.349424
TMEM126B	transmembrane protein 126B	83.1827	0.349282
PDXDC1	pyridoxal dependent decarboxylase domain containing 1	71.1558	0.349158
MDH2	malate dehydrogenase 2	73.324	0.348586
PDILT	protein disulfide isomerase like, testis expressed	84.6144	0.348395
DUSP3	dual specificity phosphatase 3	74.7212	0.348265
HIST1H2BM	histone cluster 1 H2B family member m	140.604	0.347935
ADHFE1	alcohol dehydrogenase, iron containing 1	443.879	0.347556
FBXO6	F-box protein 6	178.591	0.34755
GATA1	GATA binding protein 1	52.7	0.345766
TPRA1	transmembrane protein adipocyte associated 1	60.6135	0.345226
TEKT1	tektin 1	70.1327	0.345188
KLHL6	kelch like family member 6	53.6404	0.344745
SMYD2	SET and MYND domain containing 2	82.1865	0.34453
KIAA1143	KIAA1143	151.934	0.34447
FETUB	fetuin B	41.6192	0.343749
DEXI	Dexi homolog	98.4712	0.343699
CDK6	cyclin dependent kinase 6	89.2952	0.343444
INTS14	integrator complex subunit 14	97.1115	0.342839
OLFM1.2	olfactomedin 1	67.1923	0.342524
TFEB	transcription factor EB	122.038	0.342257
KIRREL3-AS3	KIRREL3 antisense RNA 3	66.3962	0.342161
MRPL48	mitochondrial ribosomal protein L48	135.954	0.341249
BNIPL	BCL2 interacting protein like	87.7817	0.340652
TMEM59	transmembrane protein 59	70.2808	0.340451
ZSCAN21	zinc finger and SCAN domain containing 21	120.301	0.340057
RPS18	ribosomal protein S18	79.4144	0.340056
GTF2H4	general transcription factor IIH subunit 4	63.5298	0.33962
NAMPT	nicotinamide phosphoribosyltransferase	114.331	0.339206
FBXL16	F-box and leucine rich repeat protein 16	76.1644	0.338878
DEDD	death effector domain containing	80.6135	0.338179
DYRK3	dual specificity tyrosine phosphorylation regulated kinase 3	134.895	0.337732
BPIFA4P	BPI fold containing family A member 4, pseudogene	100.006	0.337569
TARBP2	TARBP2, RISC loading complex RNA binding subunit	219.583	0.33741
CREM.4	cAMP responsive element modulator	83.2519	0.337237
GAD2	glutamate decarboxylase 2	86.4106	0.336901
NDUFB7	NADH:ubiquinone oxidoreductase subunit B7	64.7087	0.336303
ASB8	ankyrin repeat and SOCS box containing 8	106.983	0.33618
TRMT1	tRNA methyltransferase 1	64.7087	0.336158
BBS9	Bardet-Biedl syndrome 9	60.4279	0.334702
GYG2	glycogenin 2	93.5942	0.3344
SNX14	sorting nexin 14	46.4087	0.332816
GAB3	GRB2 associated binding protein 3	61.5673	0.33207
CSNK1E	casein kinase 1 epsilon	107.273	0.331989
RPL37	ribosomal protein L37	79.4577	0.331018
FAM162A	family with sequence similarity 162 member A	79.9173	0.330082
GFOD1	glucose-fructose oxidoreductase domain containing 1	77.676	0.329879
PRSS21	protease, serine 21	71.8135	0.329724
MBD3L1	methyl-CpG binding domain protein 3 like 1	181.988	0.329595
FKBP2	FK506 binding protein 2	93.5212	0.328807
NOL4	nucleolar protein 4	144.434	0.328672
MPZL1	myelin protein zero like 1	100.41	0.328409
APPL1	adaptor protein, phosphotyrosine interacting with PH domain and leucine zipper 1	80.8192	0.328264
SPRY2	sprouty RTK signaling antagonist 2	102.002	0.327922
SH3YL1	SH3 and SYLF domain containing 1	145.56	0.327888
NR2C2AP	nuclear receptor 2C2 associated protein	48.6308	0.32781
GORAB	golgin, RAB6 interacting	87.7442	0.32745
LHX4	LIM homeobox 4	97.1942	0.327318
DCANP1	dendritic cell associated nuclear protein	182.726	0.327256
TOMM40L	translocase of outer mitochondrial membrane 40 like	48.2135	0.327142
HIST1H1C	histone cluster 1 H1 family member c	130.814	0.326711
CDC14A	cell division cycle 14A	129.723	0.326696
RTKN2	rhotekin 2	62.7721	0.326542
LOC142937	uncharacterized protein BC008131	87.5125	0.326414
ZMAT4	zinc finger matrin-type 4	77.3808	0.325914
DGKG	diacylglycerol kinase gamma	66.5452	0.325463
OR1F1	olfactory receptor family 1 subfamily F member 1	60.3663	0.325438
IPMK	inositol polyphosphate multikinase	82.0106	0.32519
ENC1	ectodermal-neural cortex 1	63.7827	0.325103
CPZ	carboxypeptidase Z	64.2212	0.324545
FBXO33	F-box protein 33	110.558	0.32453
XM_117451	NA	98.1654	0.324307
PLXDC2	plexin domain containing 2	60.4567	0.324187
FAM111A	family with sequence similarity 111 member A	74.0712	0.323906
C3orf20	chromosome 3 open reading frame 20	55.0894	0.32379
EHF	ETS homologous factor	104.801	0.323744
CDK10	cyclin dependent kinase 10	78.9154	0.323306
HTATIP2	HIV-1 Tat interactive protein 2	166.628	0.323171
NAALADL2	N-acetylated alpha-linked acidic dipeptidase like 2	60.2087	0.322699
IFNA16	interferon alpha 16	103.51	0.322562
TMA7	translation machinery associated 7 homolog	236.719	0.321903
AURKC.2	aurora kinase C	60.2163	0.321893
TMEM192	transmembrane protein 192	85.999	0.321681
MAP2K1	mitogen-activated protein kinase kinase 1	95.6154	0.321672
PSMA4	proteasome subunit alpha 4	45.275	0.321231
KIAA0408	KIAA0408	153.431	0.32082
KRT18P55	keratin 18 pseudogene 55	54.3865	0.320626
VDAC2	voltage dependent anion channel 2	62.4558	0.319952
MRPS18A	mitochondrial ribosomal protein S18A	93.2644	0.319551
MFAP1	microfibrillar associated protein 1	85.4779	0.318766
CALML5	calmodulin like 5	65.4923	0.318442
KRBOX4	KRAB box domain containing 4	68.7442	0.317993
SNAP29	synaptosome associated protein 29	129.637	0.317624
HFE	hemochromatosis	58.1894	0.317403
SECTM1	secreted and transmembrane 1	67.7029	0.316352
MBNL1	muscleblind like splicing regulator 1	140.934	0.315767
TFDP1	transcription factor Dp-1	91.3423	0.315734
POLI	DNA polymerase iota	117.389	0.315703
ASB7	ankyrin repeat and SOCS box containing 7	61.224	0.314772
MAP4K5.2	mitogen-activated protein kinase kinase kinase kinase 5	62.3173	0.314738
TUBB	tubulin beta class I	56.7269	0.314674
NM_174925	NA	108.428	0.314141
UNKL	unkempt family like zinc finger	256.18	0.313483
KLHL29	kelch like family member 29	84.0346	0.313286
ENTPD5	ectonucleoside triphosphate diphosphohydrolase 5	88.5904	0.313248
PHF11	PHD finger protein 11	114.993	0.312271
DAP3	death associated protein 3	83.6317	0.312042
HS3ST5	heparan sulfate-glucosamine 3-sulfotransferase 5	51.1106	0.311544
ARHGEF1.3	Rho guanine nucleotide exchange factor 1	100.252	0.311229
RPS11	ribosomal protein S11	75.1644	0.310662
APOBEC3F	apolipoprotein B mRNA editing enzyme catalytic subunit 3F	76.0058	0.310603
C9orf72	chromosome 9 open reading frame 72	82.525	0.310584
TBK1	TANK binding kinase 1	108.856	0.31004
ETNK1	ethanolamine kinase 1	164.232	0.309837
BSND	barttin CLCNK type accessory beta subunit	59.2712	0.309033
MARK3	microtubule affinity regulating kinase 3	117.853	0.308912
TRIT1	tRNA isopentenyltransferase 1	120.03	0.308649
ALDH2	aldehyde dehydrogenase 2 family (mitochondrial)	61.575	0.308587
GYS1	glycogen synthase 1	68.0875	0.30765
LUC7L2	LUC7 like 2, pre-mRNA splicing factor	151.494	0.307443
PRRX1	paired related homeobox 1	106.315	0.307349
NLGN4Y	neuroligin 4, Y-linked	111.395	0.307113
HIBADH	3-hydroxyisobutyrate dehydrogenase	51.7673	0.306662
PPP1R16B	protein phosphatase 1 regulatory subunit 16B	70.9048	0.306608
GIMAP8	GTPase, IMAP family member 8	150.912	0.306466
PHC2	polyhomeotic homolog 2	78.3144	0.306252
TNFRSF9	TNF receptor superfamily member 9	117.512	0.306055
ACOT9	acyl-CoA thioesterase 9	103.552	0.305041
HRH1	histamine receptor H1	69.2981	0.305004
ARHGAP12	Rho GTPase activating protein 12	289.226	0.304859
KDELR2	KDEL endoplasmic reticulum protein retention receptor 2	99.1356	0.304412
TRIB2	tribbles pseudokinase 2	79.1644	0.304362
PCBD2	pterin-4 alpha-carbinolamine dehydratase 2	57.5115	0.304113
DOK6	docking protein 6	90.526	0.303795
HCFC1R1	host cell factor C1 regulator 1	90.7	0.303734
FNDC3A	fibronectin type III domain containing 3A	140.528	0.303322
ABR	active BCR-related	176.449	0.302821
B3GAT3	beta-1,3-glucuronyltransferase 3	128.762	0.30255
HDAC9	histone deacetylase 9	129.375	0.302463
KIF1BP	KIF1 binding protein	97.9683	0.3016
PTK2B.2	protein tyrosine kinase 2 beta	88.2635	0.300894
DYDC1	DPY30 domain containing 1	83.1654	0.300719
DDX39A	DExD-box helicase 39A	74.924	0.300363
GPR87	G protein-coupled receptor 87	57.1731	0.300297
USP6	ubiquitin specific peptidase 6	92.2019	0.300242
TFPI2	tissue factor pathway inhibitor 2	90.151	0.300209
KRTCAP2	keratinocyte associated protein 2	61.3038	0.299683
XM_171154	NA	153.821	0.299462
ZNF880	zinc finger protein 880	40.8779	0.299275
ZCCHC12	zinc finger CCHC-type containing 12	62.2154	0.299141
DUSP26	dual specificity phosphatase 26	52.624	0.299128
VSTM4	V-set and transmembrane domain containing 4	60.0962	0.297916
RPL37A	ribosomal protein L37a	115.711	0.297848
HACD1	3-hydroxyacyl-CoA dehydratase 1	44.4154	0.297357
WDR55	WD repeat domain 55	139.833	0.296866
PIFO	primary cilia formation	66.2913	0.296844
ADAP2	ArfGAP with dual PH domains 2	51.6587	0.296148
VPS41.2	VPS41, HOPS complex subunit	83.5702	0.296097
RECQL	RecQ like helicase	134.134	0.295844
PLEKHG5	pleckstrin homology and RhoGEF domain containing G5	53.8837	0.295554
ATP6AP2	ATPase H+ transporting accessory protein 2	73.674	0.295504
PDE8A	phosphodiesterase 8A	101.402	0.295332
BMX	BMX non-receptor tyrosine kinase	75.2	0.295244
PRKCB	protein kinase C beta	79.0087	0.295131
AP3M1	adaptor related protein complex 3 mu 1 subunit	72.7606	0.294946
FLCN	folliculin	66.2404	0.294241
ATP6V1B2	ATPase H+ transporting V1 subunit B2	59.8221	0.294211
FAM186B	family with sequence similarity 186 member B	76.9077	0.293682
AP2A2	adaptor related protein complex 2 alpha 2 subunit	67.2663	0.293543
GULP1	GULP, engulfment adaptor PTB domain containing 1	66.0144	0.293421
RBM11	RNA binding motif protein 11	61.9183	0.2932
CSNK2A2.2	casein kinase 2 alpha 2	202.689	0.293145
PRKCA	protein kinase C alpha	82.6317	0.293082
HEXIM2	hexamethylene bisacetamide inducible 2	160.508	0.293076
RPL34	ribosomal protein L34	175.23	0.292877
LOXHD1	lipoxygenase homology domains 1	49.1635	0.292794
GTPBP10	GTP binding protein 10	75.3673	0.29268
ENST00000548232	NA	113.007	0.292144
FNDC5	fibronectin type III domain containing 5	68.2144	0.291923
WDR13	WD repeat domain 13	62.6375	0.291463
PPP2R5C	protein phosphatase 2 regulatory subunit B'gamma	60.0115	0.291419
SGCA	sarcoglycan alpha	131.093	0.290883
ASB6	ankyrin repeat and SOCS box containing 6	115.202	0.290783
KPNA1	karyopherin subunit alpha 1	104.855	0.290197
COL2A1	collagen type II alpha 1 chain	110.709	0.290145
PTMS	parathymosin	62.274	0.290069
CREM.3	cAMP responsive element modulator	89.3067	0.28971
PPP6R2	protein phosphatase 6 regulatory subunit 2	69.3288	0.28934
CFAP47	cilia and flagella associated protein 47	50.6712	0.289102
IQUB	IQ motif and ubiquitin domain containing	59.274	0.289
SPATA46	spermatogenesis associated 46	65.775	0.288908
DNMT3A	DNA methyltransferase 3 alpha	77.2779	0.287951
AHCYL1.2	adenosylhomocysteinase like 1	96.5712	0.287861
WDFY4	WDFY family member 4	89.2183	0.287744
FAM19A3	family with sequence similarity 19 member A3, C-C motif chemokine like	69.6115	0.287695
ELOVL5	ELOVL fatty acid elongase 5	89.4942	0.2872
PCGF5	polycomb group ring finger 5	46.0471	0.286522
HSPA5	heat shock protein family A (Hsp70) member 5	115.16	0.286035
SNX11	sorting nexin 11	112.447	0.285534
IL11RA	interleukin 11 receptor subunit alpha	45.5375	0.285265
KLHL13	kelch like family member 13	44.799	0.285262
SP100	SP100 nuclear antigen	78.3798	0.285152
NSD2.2	nuclear receptor binding SET domain protein 2	111.231	0.284997
DHRS4L2	dehydrogenase/reductase 4 like 2	60.6019	0.284902
SERF2	small EDRK-rich factor 2	96.7231	0.284668
CLDN14	claudin 14	148.304	0.284565
KPNA3	karyopherin subunit alpha 3	77.4298	0.284496
CCL26	C-C motif chemokine ligand 26	110.371	0.284452
ANKHD1	ankyrin repeat and KH domain containing 1	87.2	0.283924
NSUN4	NOP2/Sun RNA methyltransferase family member 4	58.5606	0.283716
DPPA4	developmental pluripotency associated 4	167.552	0.283596
CCNG1	cyclin G1	114.039	0.283231
MPHOSPH6	M-phase phosphoprotein 6	126.391	0.283223
GJA5	gap junction protein alpha 5	138.119	0.282568
ARMC1	armadillo repeat containing 1	77.8606	0.282473
PSMC3IP	PSMC3 interacting protein	151.168	0.282321
SPSB3	splA/ryanodine receptor domain and SOCS box containing 3	88.325	0.282224
TAGAP	T-cell activation RhoGTPase activating protein	104.682	0.281678
MRPL40	mitochondrial ribosomal protein L40	60.4192	0.281634
TPGS2	tubulin polyglutamylase complex subunit 2	56.2221	0.281111
PUS7L	pseudouridylate synthase 7 like	110.731	0.280986
JADE1	jade family PHD finger 1	94.5192	0.28096
CTBP1-AS2	CTBP1 antisense RNA 2 (head to head)	89.0846	0.280958
NFATC1	nuclear factor of activated T-cells 1	130.787	0.280797
NAB2	NGFI-A binding protein 2	130.065	0.280774
IGHA1	immunoglobulin heavy constant alpha 1	170.887	0.280703
RAD18	RAD18, E3 ubiquitin protein ligase	94.6125	0.280598
YWHAB	tyrosine 3-monooxygenase/tryptophan 5-monooxygenase activation protein beta	118.363	0.280479
AEBP2	AE binding protein 2	151.158	0.280147
XM_499573	NA	65.675	0.279912
ANXA5	annexin A5	59.7096	0.279736
LINC00421	long intergenic non-protein coding RNA 421	85.5923	0.279602
ENST00000309403	NA	51.8837	0.279529
PTP4A3	protein tyrosine phosphatase type IVA, member 3	131.609	0.279185
CCDC190	coiled-coil domain containing 190	101.082	0.279007
FBXW4	F-box and WD repeat domain containing 4	53.8404	0.278392
DDX49	DEAD-box helicase 49	128.3	0.278001
FAM3D	family with sequence similarity 3 member D	62.1808	0.277882
CYP19A1	cytochrome P450 family 19 subfamily A member 1	56.6875	0.277701
OCLN	occludin	141.623	0.27768
RDH10	retinol dehydrogenase 10	82.3	0.277653
ST3GAL3	ST3 beta-galactoside alpha-2,3-sialyltransferase 3	53.7558	0.27739
SAFB2	scaffold attachment factor B2	121.542	0.2772
MEIS2	Meis homeobox 2	75.7481	0.27698
RSL24D1	ribosomal L24 domain containing 1	195.537	0.276863
POPDC2	popeye domain containing 2	122.623	0.276675
MAEL	maelstrom spermatogenic transposon silencer	65.7808	0.276596
NM_015609	NA	204.762	0.276414
RBBP7	RB binding protein 7, chromatin remodeling factor	72.3404	0.276413
NUP54	nucleoporin 54	49.2298	0.276042
COMT	catechol-O-methyltransferase	75.7933	0.275839
HBZ	hemoglobin subunit zeta	67.4567	0.275676
LOC100130950	uncharacterized LOC100130950	104.162	0.275428
PNPLA2	patatin like phospholipase domain containing 2	56.6365	0.275406
DHX32	DEAH-box helicase 32 (putative)	74.8644	0.275301
CUL4B	cullin 4B	69.7596	0.275292
MARK2	microtubule affinity regulating kinase 2	109.121	0.275273
DNAJB1	DnaJ heat shock protein family (Hsp40) member B1	98.4692	0.275192
ZNF526	zinc finger protein 526	68.0625	0.274668
ACTR1B	ARP1 actin-related protein 1 homolog B, centractin beta	108.763	0.274235
RBM41	RNA binding motif protein 41	130.085	0.274048
ENKD1	enkurin domain containing 1	281.584	0.272842
DHX30	DExH-box helicase 30	77.175	0.272284
IL17RE	interleukin 17 receptor E	99.5019	0.272273
TPPP3	tubulin polymerization promoting protein family member 3	201.822	0.272246
HHEX	hematopoietically expressed homeobox	69.8481	0.271885
SEC23B	Sec23 homolog B, coat complex II component	131.052	0.271789
CEACAM6	carcinoembryonic antigen related cell adhesion molecule 6	60.4452	0.271346
RNF121	ring finger protein 121	56.3885	0.271024
MSLN	mesothelin	72.7183	0.270846
GNL3	G protein nucleolar 3	123.561	0.270692
SPIN2B	spindlin family member 2B	163.787	0.270607
ULBP1	UL16 binding protein 1	50.3269	0.27052
TINAGL1	tubulointerstitial nephritis antigen like 1	86.3837	0.270162
MAP3K13	mitogen-activated protein kinase kinase kinase 13	70.1702	0.270149
MXI1	MAX interactor 1, dimerization protein	63.6481	0.269981
ACSM5	acyl-CoA synthetase medium-chain family member 5	101.148	0.269524
MAP2K5	mitogen-activated protein kinase kinase 5	62.5962	0.2694
IGHA1.2	immunoglobulin heavy constant alpha 1	101.837	0.269345
SLC22A12	solute carrier family 22 member 12	98.4788	0.269257
MYO1D	myosin ID	56.3769	0.269118
FBXO11	F-box protein 11	113.496	0.26907
ST3GAL3.2	ST3 beta-galactoside alpha-2,3-sialyltransferase 3	105.346	0.268983
OXSM	3-oxoacyl-ACP synthase, mitochondrial	93.7125	0.268853
ACKR1	atypical chemokine receptor 1 (Duffy blood group)	56.9913	0.268835
MVK	mevalonate kinase	149.448	0.267962
ARHGAP26	Rho GTPase activating protein 26	81.4385	0.267417
CREM.2	cAMP responsive element modulator	93.3606	0.267235
C16orf58	chromosome 16 open reading frame 58	56.626	0.266705
ZBTB6	zinc finger and BTB domain containing 6	41.8327	0.26658
FAM3A	family with sequence similarity 3 member A	95.0933	0.266363
CYP2A7	cytochrome P450 family 2 subfamily A member 7	57.174	0.266227
LNX1	ligand of numb-protein X 1	65.5087	0.265877
ZNF667-AS1	ZNF667 antisense RNA 1 (head to head)	77.7154	0.26509
ODF4	outer dense fiber of sperm tails 4	88.4731	0.265043
NPSR1-AS1	NPSR1 antisense RNA 1	240.238	0.264324
LAMC1	laminin subunit gamma 1	94.6654	0.264184
SPINK14	serine peptidase inhibitor, Kazal type 14 (putative)	57.0413	0.264148
HNF4A.2	hepatocyte nuclear factor 4 alpha	67.45	0.263909
STAT6.2	signal transducer and activator of transcription 6	74.1942	0.263752
SLC35B1	solute carrier family 35 member B1	53.1962	0.263608
TNXB	tenascin XB	63.6942	0.26353
AREG	amphiregulin	89.151	0.263231
HKDC1	hexokinase domain containing 1	39.6192	0.263156
IAPP	islet amyloid polypeptide	103.909	0.263036
TTC12	tetratricopeptide repeat domain 12	50.1606	0.262899
KCNJ11	potassium voltage-gated channel subfamily J member 11	55.4135	0.262596
LRP10	LDL receptor related protein 10	70.1385	0.262477
MAPK6	mitogen-activated protein kinase 6	67.3346	0.262402
LIME1	Lck interacting transmembrane adaptor 1	68.0875	0.261406
CTDSP1	CTD small phosphatase 1	95.5654	0.260645
NM_145310	NA	101.883	0.260326
CDCA7	cell division cycle associated 7	92.501	0.259576
GPC4	glypican 4	110.936	0.259024
COX7A2L	cytochrome c oxidase subunit 7A2 like	187.95	0.258862
TMEM261	transmembrane protein 261	203.35	0.257794
CNOT8	CCR4-NOT transcription complex subunit 8	104.321	0.25778
WNT7B	Wnt family member 7B	62.0615	0.257699
GDI2	GDP dissociation inhibitor 2	106.276	0.257655
SYK	spleen associated tyrosine kinase	75.6788	0.257215
ANXA10	annexin A10	61.8644	0.256977
ABT1	activator of basal transcription 1	155.446	0.256003
NMRK2	nicotinamide riboside kinase 2	124.836	0.255877
ZNRD1	zinc ribbon domain containing 1	204.52	0.255681
FCHSD2	FCH and double SH3 domains 2	51.2288	0.25546
AKNAD1	AKNA domain containing 1	174.642	0.254959
LETM1	leucine zipper and EF-hand containing transmembrane protein 1	94.7183	0.254851
LINC00909	long intergenic non-protein coding RNA 909	184.804	0.254747
ACSBG1	acyl-CoA synthetase bubblegum family member 1	79.3683	0.254682
TRIM34	tripartite motif containing 34	70.9231	0.254436
CHCHD6	coiled-coil-helix-coiled-coil-helix domain containing 6	196.704	0.254421
CLP1	cleavage and polyadenylation factor I subunit 1	169.131	0.254237
TAP2	transporter 2, ATP binding cassette subfamily B member	64.4365	0.254173
FXR1	FMR1 autosomal homolog 1	79.624	0.254103
KLK5	kallikrein related peptidase 5	73.2923	0.253558
RASGEF1B	RasGEF domain family member 1B	64.6808	0.252932
MRPL21	mitochondrial ribosomal protein L21	60.1135	0.252897
C16orf52	chromosome 16 open reading frame 52	110.872	0.252568
EXD2	exonuclease 3'-5' domain containing 2	117.621	0.252542
EP400NL	EP400 N-terminal like	108.982	0.252509
OLFM1	olfactomedin 1	68.1115	0.252422
MBD3	methyl-CpG binding domain protein 3	113.652	0.252283
ABHD12B	abhydrolase domain containing 12B	54.3615	0.252274
PTGER2	prostaglandin E receptor 2	51.4096	0.252137
PLD3	phospholipase D family member 3	59.3885	0.251951
VPS29	VPS29, retromer complex component	77.624	0.251908
SPATA20	spermatogenesis associated 20	98.8913	0.25189
PDGFRB	platelet derived growth factor receptor beta	41.7712	0.250855
WDR77	WD repeat domain 77	81.6538	0.250663
DPF2	double PHD fingers 2	99.2692	0.25018
DECR1	2,4-dienoyl-CoA reductase 1	103.907	0.250094
EIF4A2.2	eukaryotic translation initiation factor 4A2	127.003	0.250059
DMPK	dystrophia myotonica protein kinase	59.8173	0.249773
HSPA13	heat shock protein family A (Hsp70) member 13	58.4817	0.249759
MYO9A	myosin IXA	63.1558	0.249723
ZNF226	zinc finger protein 226	81.5731	0.249699
CD320	CD320 molecule	109.01	0.249612
DCAKD	dephospho-CoA kinase domain containing	138.658	0.249578
RO60	NA	81.0048	0.249512
PKN3	protein kinase N3	119.628	0.248796
JKAMP	JNK1/MAPK8-associated membrane protein	63.8288	0.248635
ZSCAN1	zinc finger and SCAN domain containing 1	145.609	0.248561
RNF130	ring finger protein 130	102.614	0.248523
AGL	amylo-alpha-1, 6-glucosidase, 4-alpha-glucanotransferase	47.5519	0.248523
SYCE1	synaptonemal complex central element protein 1	54.4077	0.248463
TESK2	testis-specific kinase 2	87.1625	0.248289
BRSK2	BR serine/threonine kinase 2	55.3106	0.248045
TLCD1	TLC domain containing 1	71.7558	0.247879
TPD52L3	tumor protein D52 like 3	99.1673	0.247822
SPANXN5	SPANX family member N5	165.291	0.247745
CFAP58	cilia and flagella associated protein 58	88.1981	0.247642
CDC7	cell division cycle 7	136.037	0.247129
RPL11	ribosomal protein L11	81.1663	0.246746
PPM1M	protein phosphatase, Mg2+/Mn2+ dependent 1M	108.748	0.246737
PPP1R16A	protein phosphatase 1 regulatory subunit 16A	99.825	0.24664
PIGX	phosphatidylinositol glycan anchor biosynthesis class X	57.3769	0.24656
RUNX1T1.2	RUNX1 translocation partner 1	111.327	0.246408
SOD2	superoxide dismutase 2	56.4923	0.245623
SEC31B	SEC31 homolog B, COPII coat complex component	50.7538	0.245411
VENTX	VENT homeobox	242.426	0.245267
CNTROB	centrobin, centriole duplication and spindle assembly protein	80.8442	0.245186
KYAT1	kynurenine aminotransferase 1	58.3962	0.245168
UBR2	ubiquitin protein ligase E3 component n-recognin 2	90.0308	0.245159
RNF208	ring finger protein 208	83.9856	0.245074
VPS53	VPS53, GARP complex subunit	66.0337	0.244705
FGFR2	fibroblast growth factor receptor 2	44.1144	0.244466
ENOX2	ecto-NOX disulfide-thiol exchanger 2	75.9356	0.244352
IZUMO1	izumo sperm-egg fusion 1	49.0856	0.244106
TRAIP	TRAF interacting protein	89.601	0.24395
NUDT6	nudix hydrolase 6	65.3327	0.243175
C18orf21	chromosome 18 open reading frame 21	65.1038	0.243099
S1PR1	sphingosine-1-phosphate receptor 1	66.8529	0.242532
RNF5	ring finger protein 5	61.3885	0.242008
FNDC11	fibronectin type III domain containing 11	99.351	0.24145
XM_378983	NA	48.6096	0.241329
UTP11	UTP11, small subunit processome component homolog (S. cerevisiae)	41.4558	0.241251
MYD88	myeloid differentiation primary response 88	48.6048	0.241161
MAK	male germ cell associated kinase	60.4846	0.241046
TIMD4	T-cell immunoglobulin and mucin domain containing 4	63.4808	0.241022
DDX25	DEAD-box helicase 25	64.7856	0.240897
RRAGD	Ras related GTP binding D	104.118	0.240889
FAM122C	family with sequence similarity 122C	151.488	0.240861
FGR	FGR proto-oncogene, Src family tyrosine kinase	50.0423	0.240836
PBLD	phenazine biosynthesis like protein domain containing	134.166	0.240807
FLT3	fms related tyrosine kinase 3	74.8279	0.240751
DMTN	dematin actin binding protein	227.253	0.240587
SLC22A9	solute carrier family 22 member 9	101.928	0.240485
RHOBTB1	Rho related BTB domain containing 1	101.713	0.240473
FANCD2OS	FANCD2 opposite strand	51.0856	0.240191
MXI1.2	MAX interactor 1, dimerization protein	124.849	0.239828
SCYL2	SCY1 like pseudokinase 2	54.1231	0.239368
SLC39A1	solute carrier family 39 member 1	48.4962	0.2393
XRN1	5'-3' exoribonuclease 1	48.7731	0.239224
UBE3A	ubiquitin protein ligase E3A	87.5808	0.239095
DGUOK.2	deoxyguanosine kinase	112.345	0.239072
XG.2	Xg blood group	53.6288	0.238986
SLC7A8	solute carrier family 7 member 8	92.9029	0.238969
PMS2P5	PMS1 homolog 2, mismatch repair system component pseudogene 5	73.1567	0.238859
DEPDC1B	DEP domain containing 1B	84.5279	0.238846
RAB33B	RAB33B, member RAS oncogene family	167.762	0.238626
RTKN	rhotekin	113.256	0.238379
IWS1	IWS1, SUPT6H interacting protein	69.2327	0.238201
DPY19L2P4	DPY19L2 pseudogene 4	47.0231	0.237911
CRHR2	corticotropin releasing hormone receptor 2	54.7038	0.237883
MRPS11	mitochondrial ribosomal protein S11	105.737	0.237744
TGM4	transglutaminase 4	127.308	0.237671
STAT6	signal transducer and activator of transcription 6	104.279	0.237668
STK32B	serine/threonine kinase 32B	80.8029	0.23756
LIMK1	LIM domain kinase 1	80.4163	0.237375
CLDN7	claudin 7	144.661	0.23732
DAW1	dynein assembly factor with WD repeats 1	137.403	0.236763
RNF170	ring finger protein 170	109.566	0.236194
ARHGEF5	Rho guanine nucleotide exchange factor 5	178.149	0.236016
SNURF	SNRPN upstream reading frame	126.219	0.235973
CYP2B7P	cytochrome P450 family 2 subfamily B member 7, pseudogene	42.7615	0.235497
RPS19	ribosomal protein S19	187.367	0.235056
STAG3L4	stromal antigen 3-like 4 (pseudogene)	51.2962	0.234888
XM_379632	NA	63.1788	0.234717
HAVCR2	hepatitis A virus cellular receptor 2	75.9933	0.234403
DYNLT1	dynein light chain Tctex-type 1	112.107	0.233868
NRG4	neuregulin 4	71.6212	0.233717
GLUD2	glutamate dehydrogenase 2	52.1442	0.233574
MBP	myelin basic protein	131.775	0.2333
PDE8A.2	phosphodiesterase 8A	78.7462	0.233017
TRPV4	transient receptor potential cation channel subfamily V member 4	57.0596	0.232715
TAP1	transporter 1, ATP binding cassette subfamily B member	77.6875	0.232423
DYRK4	dual specificity tyrosine phosphorylation regulated kinase 4	69.4183	0.232409
LY96	lymphocyte antigen 96	87.4337	0.23233
FGF18	fibroblast growth factor 18	81.1087	0.232276
MED17	mediator complex subunit 17	70.65	0.23209
APOBEC3H	apolipoprotein B mRNA editing enzyme catalytic subunit 3H	81.1413	0.232089
FBXO3	F-box protein 3	96.9615	0.231836
NUP37	nucleoporin 37	113.161	0.231773
SGK3	serum/glucocorticoid regulated kinase family member 3	65.7625	0.230664
FBXL2	F-box and leucine rich repeat protein 2	71.3952	0.230395
RPL27A	ribosomal protein L27a	79.7769	0.230031
NDUFA11	NADH:ubiquinone oxidoreductase subunit A11	44.9442	0.229518
RGR	retinal G protein coupled receptor	53.4587	0.229413
RPS26	ribosomal protein S26	108.281	0.229398
ATG4D	autophagy related 4D cysteine peptidase	76.7827	0.229302
CLEC4D	C-type lectin domain family 4 member D	130.166	0.229252
SPATA32	spermatogenesis associated 32	199.591	0.229045
RNASE11	ribonuclease A family member 11 (inactive)	91.5837	0.228437
VPS41	VPS41, HOPS complex subunit	62.8173	0.228256
OSGEPL1	O-sialoglycoprotein endopeptidase like 1	113.858	0.227996
ABL1.5	ABL proto-oncogene 1, non-receptor tyrosine kinase	74.9625	0.227865
PIGP	phosphatidylinositol glycan anchor biosynthesis class P	105.314	0.227838
MAP2K4	mitogen-activated protein kinase kinase 4	104.596	0.227183
DR1	down-regulator of transcription 1	40.9933	0.227002
GRHL1	grainyhead like transcription factor 1	56.7615	0.226973
RNF32	ring finger protein 32	79.8885	0.226863
TTC38	tetratricopeptide repeat domain 38	69.9635	0.226758
ANKRD13C	ankyrin repeat domain 13C	118.384	0.226565
ST8SIA2	ST8 alpha-N-acetyl-neuraminide alpha-2,8-sialyltransferase 2	53.6471	0.226509
RABEPK	Rab9 effector protein with kelch motifs	54.9962	0.226399
IFI44L	interferon induced protein 44 like	91.3885	0.225888
PALM2.3	paralemmin 2	99.5413	0.225601
FRMD3	FERM domain containing 3	64.2808	0.225534
HTR3B	5-hydroxytryptamine receptor 3B	40.2404	0.224818
ICA1L	islet cell autoantigen 1 like	54.5654	0.224291
SWSAP1	SWIM-type zinc finger 7 associated protein 1	48.9788	0.223817
CTBP1	C-terminal binding protein 1	69.251	0.223748
CAMK2N1	calcium/calmodulin dependent protein kinase II inhibitor 1	85.2394	0.223682
IFIT1	interferon induced protein with tetratricopeptide repeats 1	166.169	0.223561
MAPKAP1	mitogen-activated protein kinase associated protein 1	56.2663	0.223019
HAUS3	HAUS augmin like complex subunit 3	53.5192	0.222951
LEMD1	LEM domain containing 1	101.82	0.221776
SPINT2	serine peptidase inhibitor, Kunitz type 2	41.0702	0.221462
CFP	complement factor properdin	56.3423	0.221251
CAMK2A	calcium/calmodulin dependent protein kinase II alpha	88.9663	0.221243
RPH3AL	rabphilin 3A like (without C2 domains)	101.042	0.221149
CALHM3	calcium homeostasis modulator 3	40.4654	0.22108
BST1	bone marrow stromal cell antigen 1	37.8663	0.221064
PCGF1	polycomb group ring finger 1	66.9317	0.221048
TECRL	trans-2,3-enoyl-CoA reductase like	63.9077	0.22102
HIP1	huntingtin interacting protein 1	117.281	0.220493
ZNF720	zinc finger protein 720	111.578	0.220397
PEX1	peroxisomal biogenesis factor 1	101.341	0.220294
NCOA4	nuclear receptor coactivator 4	77.1808	0.220081
ASCC3	activating signal cointegrator 1 complex subunit 3	127.329	0.219752
SMYD2.2	SET and MYND domain containing 2	140.931	0.219524
ZNF365	zinc finger protein 365	82.6683	0.219515
POLR3D	RNA polymerase III subunit D	115.638	0.219457
BRINP1.2	BMP/retinoic acid inducible neural specific 1	59.7779	0.219351
OR7D2	olfactory receptor family 7 subfamily D member 2	47.1144	0.219243
FST	follistatin	55.8019	0.21916
FGF13	fibroblast growth factor 13	127.352	0.21913
CDK9	cyclin dependent kinase 9	81.5481	0.219114
CAMK1	calcium/calmodulin dependent protein kinase I	31.7644	0.219055
QTRT1	queuine tRNA-ribosyltransferase catalytic subunit 1	49.5942	0.218547
EGLN2	egl-9 family hypoxia inducible factor 2	150.974	0.218533
PRKCG	protein kinase C gamma	53.7904	0.218491
STX1B	syntaxin 1B	80.001	0.21838
INTU	inturned planar cell polarity protein	78.8923	0.218083
DCDC2	doublecortin domain containing 2	74.9962	0.217715
PSG11	pregnancy specific beta-1-glycoprotein 11	53.5904	0.217691
AMZ2P1	archaelysin family metallopeptidase 2 pseudogene 1	67.2635	0.217524
CCDC71	coiled-coil domain containing 71	74.751	0.217521
RPS15A	ribosomal protein S15a	73.6183	0.217406
INPP5K.2	inositol polyphosphate-5-phosphatase K	84.8548	0.21726
MB21D2	Mab-21 domain containing 2	83.6587	0.217255
UGCG	UDP-glucose ceramide glucosyltransferase	80.1144	0.21725
UMOD	uromodulin	61.4971	0.21697
OR2C1	olfactory receptor family 2 subfamily C member 1	69.6548	0.216923
DDX11	DEAD/H-box helicase 11	56.5356	0.216327
MR1	major histocompatibility complex, class I-related	102.682	0.216301
SNX32.2	sorting nexin 32	92.3481	0.21626
DHX40	DEAH-box helicase 40	220.793	0.216066
DDIT4	DNA damage inducible transcript 4	84.4913	0.215813
PDE9A	phosphodiesterase 9A	87.1644	0.21552
PDE4DIP	phosphodiesterase 4D interacting protein	264.292	0.215517
VPS4B	vacuolar protein sorting 4 homolog B	55.2625	0.215228
GTF2A2	general transcription factor IIA subunit 2	66.5692	0.214859
2025-03-08	membrane associated ring-CH-type finger 8	175.768	0.214784
PPP1R21	protein phosphatase 1 regulatory subunit 21	51.875	0.214741
HOXC8	homeobox C8	75.0327	0.214262
CYB5R1	cytochrome b5 reductase 1	134.358	0.21416
HOGA1.2	4-hydroxy-2-oxoglutarate aldolase 1	79.6673	0.213801
C1orf112	chromosome 1 open reading frame 112	56.8875	0.21375
TMED9	transmembrane p24 trafficking protein 9	70.8798	0.213716
DHRS12	dehydrogenase/reductase 12	71.4683	0.21346
NR1D1	nuclear receptor subfamily 1 group D member 1	68.4558	0.213181
XAF1	XIAP associated factor 1	72.8385	0.213075
CARHSP1	calcium regulated heat stable protein 1	60.3442	0.212768
FBXO4.2	F-box protein 4	71.2394	0.212417
CTBP1.3	C-terminal binding protein 1	68.7798	0.212415
PIMREG.2	PICALM interacting mitotic regulator	117.294	0.212388
GNA15	G protein subunit alpha 15	50.276	0.212296
NABP1	nucleic acid binding protein 1	282.863	0.212177
NM_153043	NA	103.426	0.211676
ROCK2	Rho associated coiled-coil containing protein kinase 2	82.9798	0.211483
CAND1	cullin associated and neddylation dissociated 1	55.9481	0.211385
RAPGEFL1	Rap guanine nucleotide exchange factor like 1	50.8596	0.211309
TRMT12	tRNA methyltransferase 12 homolog	88.0827	0.211018
XM_374177	NA	146.282	0.210938
ECHDC2	enoyl-CoA hydratase domain containing 2	65.1279	0.210574
CCDC186	coiled-coil domain containing 186	130.871	0.210333
EXD1	exonuclease 3'-5' domain containing 1	133.758	0.210031
ASGR1	asialoglycoprotein receptor 1	75.0885	0.209997
ZNF330	zinc finger protein 330	70.9067	0.209845
TNFAIP8L1	TNF alpha induced protein 8 like 1	78.6923	0.209627
TTK	TTK protein kinase	77.5058	0.209414
ZNF8	zinc finger protein 8	116.911	0.209381
SPANXB1	SPANX family member B1	73.4827	0.209379
PPP2R5E	protein phosphatase 2 regulatory subunit B'epsilon	112.847	0.20933
DDX10	DEAD-box helicase 10	65.5952	0.209231
FBXL14	F-box and leucine rich repeat protein 14	59.8029	0.208943
FKBP5	FK506 binding protein 5	95.0923	0.208926
SPC24	SPC24, NDC80 kinetochore complex component	62.1529	0.208787
BEX3	brain expressed X-linked 3	45.3356	0.208762
MARS	methionyl-tRNA synthetase	97.3827	0.208712
MINDY3	MINDY lysine 48 deubiquitinase 3	94.3913	0.208708
BANF2	barrier to autointegration factor 2	125.076	0.208457
CPSF2	cleavage and polyadenylation specific factor 2	78.9308	0.208407
WDR1	WD repeat domain 1	66.8202	0.208389
HELQ	helicase, POLQ-like	89.7087	0.20822
MRPL55	mitochondrial ribosomal protein L55	79.0856	0.208209
TBX22	T-box 22	48.2846	0.208086
BCL7C	BCL tumor suppressor 7C	90.3981	0.207768
MST1R	macrophage stimulating 1 receptor	119.072	0.2074
CCDC127	coiled-coil domain containing 127	75.2788	0.20734
ARHGEF1	Rho guanine nucleotide exchange factor 1	101.857	0.207126
HSFY2	heat shock transcription factor, Y-linked 2	134.101	0.207093
DCAF11	DDB1 and CUL4 associated factor 11	50.0529	0.206907
ZFP42	ZFP42 zinc finger protein	31.1856	0.206741
CREM.7	cAMP responsive element modulator	53.2346	0.206701
OPCML	opioid binding protein/cell adhesion molecule like	39.8577	0.20651
RAB40A	RAB40A, member RAS oncogene family	161.389	0.206412
ADARB1	adenosine deaminase, RNA specific B1	137.901	0.206258
PEX3	peroxisomal biogenesis factor 3	48.6913	0.206221
MOV10	Mov10 RISC complex RNA helicase	50.5346	0.206196
METTL21A	methyltransferase like 21A	117.326	0.205931
APOOL	apolipoprotein O like	67.0856	0.205804
AGPAT2	1-acylglycerol-3-phosphate O-acyltransferase 2	66.2962	0.205788
ASB11	ankyrin repeat and SOCS box containing 11	42.0635	0.205107
LOC388692	uncharacterized LOC388692	72.6019	0.204959
COASY.2	Coenzyme A synthase	76.2173	0.204875
SCAMP2	secretory carrier membrane protein 2	54.824	0.204806
PRKAA1.2	protein kinase AMP-activated catalytic subunit alpha 1	112.981	0.204769
TTC30B	tetratricopeptide repeat domain 30B	55.6106	0.20472
MAP3K10	mitogen-activated protein kinase kinase kinase 10	75.8394	0.204635
FSD1	fibronectin type III and SPRY domain containing 1	70.6885	0.204602
TINAGL1.2	tubulointerstitial nephritis antigen like 1	65.5365	0.204244
DUSP16	dual specificity phosphatase 16	46.9596	0.204022
SLC25A29	solute carrier family 25 member 29	92.6365	0.203898
KCNJ2	potassium voltage-gated channel subfamily J member 2	91.1192	0.203756
INPP5K	inositol polyphosphate-5-phosphatase K	51.2038	0.203735
MTA3	metastasis associated 1 family member 3	53.9577	0.203531
ZNF581	zinc finger protein 581	81.3202	0.20345
XG	Xg blood group	53.8923	0.20339
TMEM19	transmembrane protein 19	55.9875	0.203188
PRKD1.2	protein kinase D1	67.2904	0.202925
SMARCB1	SWI/SNF related, matrix associated, actin dependent regulator of chromatin, subfamily b, member 1	87.2404	0.202588
CSNK2A1.2	casein kinase 2 alpha 1	118.055	0.20254
SLC7A6OS	solute carrier family 7 member 6 opposite strand	89.8615	0.202327
STX7	syntaxin 7	71.6808	0.201452
GALNT7	polypeptide N-acetylgalactosaminyltransferase 7	41.0587	0.201287
PPP2R5E.2	protein phosphatase 2 regulatory subunit B'epsilon	58.8548	0.201265
KATNAL2	katanin catalytic subunit A1 like 2	74.15	0.20123
PRKCB.2	protein kinase C beta	98.2625	0.2012
KCNA2	potassium voltage-gated channel subfamily A member 2	56.2827	0.201036
TUBA1B	tubulin alpha 1b	56.6365	0.200683
AOAH	acyloxyacyl hydrolase	102.736	0.200589
WWOX	WW domain containing oxidoreductase	109.515	0.200418
SPRED1	sprouty related EVH1 domain containing 1	96.9904	0.200385
C14orf159	chromosome 14 open reading frame 159	48.775	0.200028
RAD51	RAD51 recombinase	49.025	0.199853
MS4A6A	membrane spanning 4-domains A6A	63.9327	0.19981
FUT8	fucosyltransferase 8	105.352	0.199633
MOGAT3	monoacylglycerol O-acyltransferase 3	60.3933	0.199587
CCDC43	coiled-coil domain containing 43	140.154	0.199496
EOGT	EGF domain specific O-linked N-acetylglucosamine transferase	128.06	0.199486
MAPK1.2	mitogen-activated protein kinase 1	76.1125	0.199445
EIF2S2	eukaryotic translation initiation factor 2 subunit beta	73.8317	0.199439
CREM.6	cAMP responsive element modulator	55.2231	0.199124
ACP6	acid phosphatase 6, lysophosphatidic	41.0404	0.198953
BRAT1	BRCA1 associated ATM activator 1	64.4731	0.198882
PSTPIP2	proline-serine-threonine phosphatase interacting protein 2	51.3692	0.19878
SDF4	stromal cell derived factor 4	72.7385	0.198754
PSMA6	proteasome subunit alpha 6	82.5827	0.198461
CFAP46	cilia and flagella associated protein 46	63.1971	0.198269
MARK4	microtubule affinity regulating kinase 4	69.925	0.198217
CALCOCO1	calcium binding and coiled-coil domain 1	60.9567	0.198215
IFNK	interferon kappa	53.6308	0.198208
BCL10	B-cell CLL/lymphoma 10	54.6154	0.198078
ZDHHC12	zinc finger DHHC-type containing 12	55.5288	0.198011
DYRK1A	dual specificity tyrosine phosphorylation regulated kinase 1A	60.6596	0.19799
MAP3K7	mitogen-activated protein kinase kinase kinase 7	77.7231	0.197934
PEX2	peroxisomal biogenesis factor 2	52.7962	0.197923
IQCH	IQ motif containing H	66.0173	0.197899
RAB2A	RAB2A, member RAS oncogene family	74.3587	0.19777
ASIC2	acid sensing ion channel subunit 2	57.0788	0.197684
PRKCQ	protein kinase C theta	70.8337	0.197189
PLA1A	phospholipase A1 member A	54.0442	0.197153
SLITRK1	SLIT and NTRK like family member 1	41.1577	0.196971
FBXO7	F-box protein 7	78.6154	0.196897
C1orf159	chromosome 1 open reading frame 159	50.0548	0.196592
ERF	ETS2 repressor factor	91.8865	0.196304
HIP1R	huntingtin interacting protein 1 related	103.373	0.196038
TDP2	tyrosyl-DNA phosphodiesterase 2	133.442	0.195932
TOR1AIP2	torsin 1A interacting protein 2	69.6125	0.195729
IFI30	IFI30, lysosomal thiol reductase	186.154	0.195592
PALM2.2	paralemmin 2	102.571	0.195504
CTHRC1	collagen triple helix repeat containing 1	82.6731	0.195301
SLC25A45	solute carrier family 25 member 45	34.5385	0.195166
NECAB1	N-terminal EF-hand calcium binding protein 1	91.9317	0.195163
MXD1	MAX dimerization protein 1	70.6019	0.194661
MRPS24	mitochondrial ribosomal protein S24	84.0712	0.194343
PRKD3	protein kinase D3	77.0865	0.194329
KCNMB3	potassium calcium-activated channel subfamily M regulatory beta subunit 3	93.1317	0.193788
IL11RA.2	interleukin 11 receptor subunit alpha	55.1471	0.193658
ELMOD1	ELMO domain containing 1	48.8452	0.19331
ANAPC16	anaphase promoting complex subunit 16	103.098	0.193218
SMIM8	small integral membrane protein 8	93.2885	0.192766
ERRFI1	ERBB receptor feedback inhibitor 1	94.8942	0.192276
MED23	mediator complex subunit 23	50.5875	0.192265
DTWD1	DTW domain containing 1	71.4865	0.191967
IRF3.2	interferon regulatory factor 3	117.027	0.191941
XM_379657	NA	58.074	0.191249
GALNT13	polypeptide N-acetylgalactosaminyltransferase 13	66.1538	0.190888
IFI35	interferon induced protein 35	129.193	0.190863
TRIB3	tribbles pseudokinase 3	134.526	0.190843
RBM12	RNA binding motif protein 12	174.391	0.190837
NM_024062	NA	67.4173	0.190805
FLJ43315	asparagine synthetase pseudogene	51.624	0.190688
MED8	mediator complex subunit 8	92.424	0.190661
MYLK	myosin light chain kinase	109.662	0.190493
MLLT3	MLLT3, super elongation complex subunit	97.2279	0.190293
VCAN	versican	38.9904	0.19027
CSF3R	colony stimulating factor 3 receptor	43.1279	0.190235
IL13RA2	interleukin 13 receptor subunit alpha 2	121.899	0.189733
PRKAB2	protein kinase AMP-activated non-catalytic subunit beta 2	69.8298	0.189705
NM_207035	NA	86.5904	0.188766
BMX.2	BMX non-receptor tyrosine kinase	82.1423	0.188641
IRF3	interferon regulatory factor 3	45.4933	0.188494
TTC30A	tetratricopeptide repeat domain 30A	64.75	0.188261
MITD1	microtubule interacting and trafficking domain containing 1	84.1471	0.188086
CDK13	cyclin dependent kinase 13	65.099	0.188068
NEUROD6	neuronal differentiation 6	68.4087	0.188015
HAS3	hyaluronan synthase 3	73.225	0.188013
SNAP25	synaptosome associated protein 25	137.117	0.187848
TLE6	transducin like enhancer of split 6	61.1558	0.187764
TOR1A	torsin family 1 member A	52.2933	0.187738
TSKS	testis specific serine kinase substrate	104.751	0.187731
PTK2B.3	protein tyrosine kinase 2 beta	150.598	0.187484
SFTPC	surfactant protein C	65.6519	0.187443
ATP5C1	ATP synthase, H+ transporting, mitochondrial F1 complex, gamma polypeptide 1	43.9625	0.187425
RABGAP1L	RAB GTPase activating protein 1 like	57.7875	0.187162
TNFSF13.2	TNF superfamily member 13	60.349	0.187158
PACRG	parkin coregulated	112.953	0.186946
RBM4B	RNA binding motif protein 4B	78.8163	0.186635
NT5C3B	5'-nucleotidase, cytosolic IIIB	45.3135	0.186532
PKN2	protein kinase N2	71.4827	0.186407
TPPP	tubulin polymerization promoting protein	191.584	0.186309
RPL3L	ribosomal protein L3 like	41.2038	0.186086
EPO	erythropoietin	91.476	0.185511
CDCA4	cell division cycle associated 4	99.6779	0.185193
MRPL20	mitochondrial ribosomal protein L20	102.083	0.185105
SLC31A1	solute carrier family 31 member 1	35.7779	0.184929
TRAPPC12	trafficking protein particle complex 12	59.4981	0.184248
L2HGDH	L-2-hydroxyglutarate dehydrogenase	37.5817	0.184226
KIAA1841	KIAA1841	66.725	0.184216
NLRP2	NLR family pyrin domain containing 2	59.275	0.184187
MPP1	membrane palmitoylated protein 1	109.048	0.184134
PHF10	PHD finger protein 10	51.125	0.18408
MUCL1	mucin like 1	85.4779	0.184057
LAPTM4A	lysosomal protein transmembrane 4 alpha	54.4654	0.183742
LARP4	La ribonucleoprotein domain family member 4	64.9654	0.183712
MTERF3	mitochondrial transcription termination factor 3	62.4875	0.183692
SERTM1	serine rich and transmembrane domain containing 1	82.0769	0.183495
ANKRD50	ankyrin repeat domain 50	155.131	0.183139
CCDC89	coiled-coil domain containing 89	117.503	0.182994
SLC1A6	solute carrier family 1 member 6	42.7154	0.18281
TBL1X	transducin beta like 1X-linked	91.9654	0.182763
CLIP3	CAP-Gly domain containing linker protein 3	65.9087	0.182642
KCNG4	potassium voltage-gated channel modifier subfamily G member 4	69.9038	0.18251
RPUSD2	RNA pseudouridylate synthase domain containing 2	106.659	0.182449
CLVS1	clavesin 1	107.088	0.182448
HELLS	helicase, lymphoid-specific	93.9163	0.182284
XKR3	XK related 3	37.4423	0.18201
ZFC3H1	zinc finger C3H1-type containing	259.502	0.181909
METTL16	methyltransferase like 16	61.6298	0.18168
TMEM100	transmembrane protein 100	119.944	0.181495
RBKS	ribokinase	74.1904	0.181471
SLC35B3	solute carrier family 35 member B3	80.9769	0.181423
NEIL2	nei like DNA glycosylase 2	151.437	0.18131
ENST00000382378	NA	166.657	0.181114
IRF2	interferon regulatory factor 2	178.652	0.181059
CARF	calcium responsive transcription factor	108.391	0.180978
PPP2R1B	protein phosphatase 2 scaffold subunit Abeta	55.7846	0.180842
FGD5	FYVE, RhoGEF and PH domain containing 5	72.1308	0.180688
VWA3B	von Willebrand factor A domain containing 3B	108.896	0.180676
TUBB4B	tubulin beta 4B class IVb	57.751	0.180638
TUBA1C	tubulin alpha 1c	51.901	0.180506
IGF2	insulin like growth factor 2	100.448	0.180449
IPO11	importin 11	39.824	0.180356
CDCA7L.2	cell division cycle associated 7 like	48.9144	0.180309
BC071758	NA	63.6615	0.180003
NSD2	nuclear receptor binding SET domain protein 2	116.117	0.179949
TBL3	transducin beta like 3	61.151	0.17973
NPR1	natriuretic peptide receptor 1	84.7413	0.179716
SCGB1D4	secretoglobin family 1D member 4	170.41	0.179476
GSK3A	glycogen synthase kinase 3 alpha	60.6058	0.179401
PDK3	pyruvate dehydrogenase kinase 3	43.2558	0.17932
GRIN2C	glutamate ionotropic receptor NMDA type subunit 2C	71.2337	0.178723
GTF3C5	general transcription factor IIIC subunit 5	72.3038	0.178622
MS4A8	membrane spanning 4-domains A8	78.0019	0.178482
MPV17L	MPV17 mitochondrial inner membrane protein like	72.1231	0.178452
TMPRSS3	transmembrane protease, serine 3	38.7327	0.178346
PARS2	prolyl-tRNA synthetase 2, mitochondrial (putative)	56.1269	0.178118
SLC35A2	solute carrier family 35 member A2	58.4731	0.177793
TNFRSF14.2	TNF receptor superfamily member 14	44.1981	0.177439
MARVELD2	MARVEL domain containing 2	190.335	0.177225
PPIA	peptidylprolyl isomerase A	112.023	0.17716
RNF112	ring finger protein 112	65.0163	0.177148
CCNF	cyclin F	77.6115	0.176981
CDC20B	cell division cycle 20B	67.0596	0.176697
RNF34	ring finger protein 34	55.6221	0.176634
RNF115	ring finger protein 115	95.5606	0.176598
TTLL7	tubulin tyrosine ligase like 7	148.313	0.176324
SDC1	syndecan 1	61.574	0.176261
NDUFAF1	NADH:ubiquinone oxidoreductase complex assembly factor 1	52.4221	0.176188
HLA-DMA	major histocompatibility complex, class II, DM alpha	76.7538	0.176187
WISP1	WNT1 inducible signaling pathway protein 1	49.8375	0.175972
UBIAD1	UbiA prenyltransferase domain containing 1	70.3077	0.17595
FILIP1	filamin A interacting protein 1	185.367	0.17543
ASXL1	additional sex combs like 1, transcriptional regulator	113.314	0.175132
GLT8D2	glycosyltransferase 8 domain containing 2	51.1375	0.174332
XM_374281	NA	104.804	0.174238
MRPL44	mitochondrial ribosomal protein L44	68.8683	0.173327
EQTN	equatorin	95.6577	0.173129
RBM42	RNA binding motif protein 42	166.064	0.173079
XM_098030	NA	81.3894	0.173063
APOBEC3C	apolipoprotein B mRNA editing enzyme catalytic subunit 3C	107.385	0.172963
KPNA6	karyopherin subunit alpha 6	150.708	0.172619
SEC13.2	SEC13 homolog, nuclear pore and COPII coat complex component	77.8433	0.172516
HLA-DQA1	major histocompatibility complex, class II, DQ alpha 1	85.3788	0.172311
STK4	serine/threonine kinase 4	54.7798	0.17212
SMAD1	SMAD family member 1	79.7827	0.171802
NM_178338	NA	173.946	0.171556
NPTN	neuroplastin	71.3548	0.171432
MRAP	melanocortin 2 receptor accessory protein	55.4712	0.17142
CCM2L	CCM2 like scaffolding protein	70.1865	0.171315
PPP3CC	protein phosphatase 3 catalytic subunit gamma	52.3923	0.17128
C4BPB	complement component 4 binding protein beta	93.5846	0.170683
PSMC5	proteasome 26S subunit, ATPase 5	40.3712	0.170583
PDGFRA	platelet derived growth factor receptor alpha	41.9596	0.170509
ZNF280A	zinc finger protein 280A	125.126	0.170434
GRHL3	grainyhead like transcription factor 3	123.41	0.170181
FAM90A1	family with sequence similarity 90 member A1	200.847	0.170144
GDPD3	glycerophosphodiester phosphodiesterase domain containing 3	42.7346	0.169852
PRKAA1	protein kinase AMP-activated catalytic subunit alpha 1	56.849	0.169719
IFNW1	interferon omega 1	93.426	0.169588
RARS2.2	arginyl-tRNA synthetase 2, mitochondrial	69.8269	0.169412
ITPRIP	inositol 1,4,5-trisphosphate receptor interacting protein	58.5519	0.169065
PSMA8	proteasome subunit alpha 8	103.373	0.168766
FBXO25	F-box protein 25	60.5365	0.168505
NID1	nidogen 1	46.374	0.168435
AP5Z1	adaptor related protein complex 5 zeta 1 subunit	35.3058	0.16843
FN3KRP	fructosamine 3 kinase related protein	55.5067	0.168345
SMPD1	sphingomyelin phosphodiesterase 1	52.0827	0.168189
ACP5	acid phosphatase 5, tartrate resistant	61.3356	0.167765
ACAT1	acetyl-CoA acetyltransferase 1	80.726	0.167735
ECI1	enoyl-CoA delta isomerase 1	69.975	0.167727
OSBPL5	oxysterol binding protein like 5	52.7558	0.1673
MAP3K8	mitogen-activated protein kinase kinase kinase 8	82.9769	0.167279
INSR	insulin receptor	75.1962	0.166925
BCCIP	BRCA2 and CDKN1A interacting protein	78.3173	0.166788
RNF151	ring finger protein 151	145.835	0.16676
MRM3	mitochondrial rRNA methyltransferase 3	55.0462	0.166735
ACTL7B	actin like 7B	66.1904	0.166464
APLF.2	aprataxin and PNKP like factor	141.791	0.166428
DNAJB7	DnaJ heat shock protein family (Hsp40) member B7	73.9606	0.166172
PSMC4	proteasome 26S subunit, ATPase 4	54.1365	0.166096
RTBDN	retbindin	128.342	0.166095
TMEM106A	transmembrane protein 106A	136.589	0.165715
CLUAP1	clusterin associated protein 1	96.1327	0.165546
MMP2	matrix metallopeptidase 2	59.699	0.165544
SCGB1D1	secretoglobin family 1D member 1	63.3769	0.165425
ZNF165	zinc finger protein 165	63.4962	0.165417
VPS39	VPS39, HOPS complex subunit	147.678	0.165376
IRGC	immunity related GTPase cinema	112.749	0.165286
RFC5	replication factor C subunit 5	51.525	0.164792
ZNF287	zinc finger protein 287	57.826	0.164737
SLC41A3	solute carrier family 41 member 3	63.2846	0.164731
RASSF1	Ras association domain family member 1	31.5317	0.164612
SIN3A	SIN3 transcription regulator family member A	57.5567	0.164558
CRYZL1	crystallin zeta like 1	130.492	0.164527
TMEM185A	transmembrane protein 185A	70.7269	0.164351
AKT3.3	AKT serine/threonine kinase 3	67.8519	0.164175
BPIFB1	BPI fold containing family B member 1	53.8923	0.163954
LAP3	leucine aminopeptidase 3	100.464	0.163942
SLC7A11	solute carrier family 7 member 11	57.4394	0.163765
SCARA3	scavenger receptor class A member 3	69.2817	0.163598
EME1	essential meiotic structure-specific endonuclease 1	108.388	0.163494
CD7	CD7 molecule	46.2154	0.163491
ST6GALNAC4	ST6 N-acetylgalactosaminide alpha-2,6-sialyltransferase 4	56.275	0.163349
ZNF436-AS1.2	ZNF436 antisense RNA 1	162.155	0.162849
ZNF160	zinc finger protein 160	60.3433	0.16273
KLF6	Kruppel like factor 6	97.3923	0.162707
RAB3IL1	RAB3A interacting protein like 1	119.335	0.162527
PPP3CA	protein phosphatase 3 catalytic subunit alpha	144.077	0.162423
SEC14L2	SEC14 like lipid binding 2	62.3173	0.162375
TMEM41A	transmembrane protein 41A	50.8192	0.162355
PIGL	phosphatidylinositol glycan anchor biosynthesis class L	51.7404	0.162342
ROPN1B	rhophilin associated tail protein 1B	53.1192	0.162267
PAGE2	PAGE family member 2	47.9308	0.162177
HDAC10	histone deacetylase 10	53.8519	0.162035
FCHSD1	FCH and double SH3 domains 1	133.85	0.161939
FUBP3	far upstream element binding protein 3	55.025	0.161796
PDGFB	platelet derived growth factor subunit B	86.5356	0.161645
HIST2H2AC	histone cluster 2 H2A family member c	124.16	0.161617
C21orf91	chromosome 21 open reading frame 91	55.9337	0.161555
NCAM2	neural cell adhesion molecule 2	49.6442	0.161449
XM_379667	NA	54.224	0.161429
PTGS2	prostaglandin-endoperoxide synthase 2	108.468	0.161413
PRUNE2.2	prune homolog 2	97.9962	0.16137
SDC1.2	syndecan 1	72.25	0.161365
SETMAR	SET domain and mariner transposase fusion gene	79.0413	0.161302
BBOF1	basal body orientation factor 1	75.9519	0.161284
KLHL2	kelch like family member 2	67.0913	0.161182
LOC100101148	FK506 binding protein 6, 36kDa pseudogene	65.5337	0.160792
TYW1	tRNA-yW synthesizing protein 1 homolog	124.23	0.160732
YWHAZ	tyrosine 3-monooxygenase/tryptophan 5-monooxygenase activation protein zeta	61.6625	0.16059
UHMK1	U2AF homology motif kinase 1	40.4625	0.160508
DTYMK	deoxythymidylate kinase	98.8067	0.160491
SPRYD7	SPRY domain containing 7	58.0721	0.160436
PINK1	PTEN induced putative kinase 1	67.3279	0.160155
LMO4	LIM domain only 4	47.0702	0.160124
BTNL9	butyrophilin like 9	66.8442	0.159966
ANKRD26P1	ankyrin repeat domain 26 pseudogene 1	71.65	0.159782
XM_378309	NA	66.9596	0.159779
ZNF24	zinc finger protein 24	80.7769	0.159405
PIK3R2	phosphoinositide-3-kinase regulatory subunit 2	123.885	0.159298
TTLL2	tubulin tyrosine ligase like 2	114.365	0.159134
NCF4	neutrophil cytosolic factor 4	184.765	0.158991
ACKR4	atypical chemokine receptor 4	96.5635	0.158679
SLC30A7	solute carrier family 30 member 7	48.5885	0.158428
DPM2	dolichyl-phosphate mannosyltransferase subunit 2, regulatory	78.4038	0.158305
SNRK	SNF related kinase	95.1875	0.157704
PRR16	proline rich 16	484.566	0.15769
C1orf94	chromosome 1 open reading frame 94	123.532	0.157594
CEP250	centrosomal protein 250	64.8019	0.157462
C11orf70	chromosome 11 open reading frame 70	58.7404	0.157456
SIRT3	sirtuin 3	57.2038	0.15736
PTPRE	protein tyrosine phosphatase, receptor type E	49.8567	0.157063
HIST2H2AB	histone cluster 2 H2A family member b	62.9317	0.15687
UBE2W	ubiquitin conjugating enzyme E2 W	75.4596	0.156486
TMEM173	transmembrane protein 173	52.75	0.156457
NMNAT3	nicotinamide nucleotide adenylyltransferase 3	45.5971	0.156401
GYPE	glycophorin E (MNS blood group)	78.6731	0.156262
CD177	CD177 molecule	64.6615	0.15605
SUMO1	small ubiquitin-like modifier 1	130.287	0.156043
POMK	protein-O-mannose kinase	72.55	0.155976
PDS5B	PDS5 cohesin associated factor B	56.8827	0.155684
EIF2A	eukaryotic translation initiation factor 2A	175.948	0.155615
ANGPT1	angiopoietin 1	120.753	0.155478
GJB4	gap junction protein beta 4	62.999	0.155428
OR9G4	olfactory receptor family 9 subfamily G member 4	55.0038	0.155322
TMEM31	transmembrane protein 31	121.523	0.155258
SEC13	SEC13 homolog, nuclear pore and COPII coat complex component	52.6144	0.155122
TMC4	transmembrane channel like 4	45.7173	0.154919
FBXW5	F-box and WD repeat domain containing 5	47.899	0.154674
TSFM	Ts translation elongation factor, mitochondrial	65.8654	0.154533
FAM151A	family with sequence similarity 151 member A	56.3567	0.154235
ATG7	autophagy related 7	77.825	0.154213
LDLRAD4	low density lipoprotein receptor class A domain containing 4	54.4452	0.154189
CTDSPL	CTD small phosphatase like	75.5779	0.1541
TFPI	tissue factor pathway inhibitor	51.8462	0.154044
ZNF691	zinc finger protein 691	91.4885	0.153871
RPS6KA5	ribosomal protein S6 kinase A5	66.4269	0.153753
SCAMP3	secretory carrier membrane protein 3	58.7808	0.153601
PCGF6	polycomb group ring finger 6	71.2404	0.153596
MRPL10	mitochondrial ribosomal protein L10	105.324	0.153566
FNDC8	fibronectin type III domain containing 8	64.1981	0.153554
LRRC39	leucine rich repeat containing 39	72.0106	0.153525
FMO5	flavin containing monooxygenase 5	81.1904	0.153267
RAF1	Raf-1 proto-oncogene, serine/threonine kinase	74.0933	0.153263
TRIM74	tripartite motif containing 74	80.6077	0.153215
AIFM2	apoptosis inducing factor, mitochondria associated 2	90.3135	0.153109
PIGO	phosphatidylinositol glycan anchor biosynthesis class O	48.7452	0.15307
MTTP	microsomal triglyceride transfer protein	71.2	0.152927
ARHGDIB	Rho GDP dissociation inhibitor beta	104.936	0.152802
SIAH1	siah E3 ubiquitin protein ligase 1	44.2452	0.152512
TCL6	T-cell leukemia/lymphoma 6 (non-protein coding)	46.6192	0.152077
DBNL	drebrin like	105.448	0.151986
BGN	biglycan	45.6192	0.15195
FSTL4	follistatin like 4	50.3327	0.151797
UHRF1BP1L	UHRF1 binding protein 1 like	69.8885	0.15159
M1AP	meiosis 1 associated protein	45.7587	0.151529
CCDC106	coiled-coil domain containing 106	127.351	0.151481
DNAI2	dynein axonemal intermediate chain 2	52.1269	0.151333
HYAL1	hyaluronoglucosaminidase 1	55.7212	0.15132
PRMT6	protein arginine methyltransferase 6	66.3442	0.150589
FAM207A	family with sequence similarity 207 member A	41.2346	0.150522
COX7A1	cytochrome c oxidase subunit 7A1	70.1163	0.150515
IKZF1	IKAROS family zinc finger 1	119.862	0.150408
PHYHIPL	phytanoyl-CoA 2-hydroxylase interacting protein like	87.8269	0.150342
PAIP2.2	poly(A) binding protein interacting protein 2	72.4827	0.150245
RELL2	RELT like 2	65.8894	0.150066
TMCO2	transmembrane and coiled-coil domains 2	47.0337	0.149829
TGFBR2	transforming growth factor beta receptor 2	73.3144	0.1498
TEX47	testis expressed 47	59.326	0.149799
DMWD	dystrophia myotonica, WD repeat containing	57.9356	0.14977
PRKACG	protein kinase cAMP-activated catalytic subunit gamma	92.6279	0.149708
NREP	neuronal regeneration related protein	75.0135	0.149546
LYZL6	lysozyme like 6	67.4212	0.149444
KPNA5	karyopherin subunit alpha 5	37.0865	0.149302
P4HTM	prolyl 4-hydroxylase, transmembrane	111.271	0.149272
KLHL17	kelch like family member 17	71.4413	0.14927
GSTO1	glutathione S-transferase omega 1	152.597	0.149101
FAF2	Fas associated factor family member 2	62.8192	0.148419
NIPSNAP3B	nipsnap homolog 3B	55.0721	0.148418
CPB2	carboxypeptidase B2	46.7548	0.148048
IL15	interleukin 15	29.4625	0.147852
CDCA7L	cell division cycle associated 7 like	58.8923	0.14759
TADA3	transcriptional adaptor 3	256.764	0.147354
ATP6V1B1	ATPase H+ transporting V1 subunit B1	70.1519	0.147155
ENST00000339946	NA	166.103	0.146938
CCDC155	coiled-coil domain containing 155	53.6731	0.146761
DNAJC7	DnaJ heat shock protein family (Hsp40) member C7	122.82	0.146552
TMEM25	transmembrane protein 25	46.2654	0.146532
HDAC4	histone deacetylase 4	176.628	0.146532
ADD2	adducin 2	187.924	0.146501
GSTM1	glutathione S-transferase mu 1	52.8413	0.146011
HAPLN3	hyaluronan and proteoglycan link protein 3	62.1731	0.145833
PRH1	proline rich protein HaeIII subfamily 1	53.3702	0.145813
SOHLH2	spermatogenesis and oogenesis specific basic helix-loop-helix 2	141.689	0.145636
KIF16B	kinesin family member 16B	53.2885	0.145627
RASL11B	RAS like family 11 member B	60.6635	0.145375
SF3B3	splicing factor 3b subunit 3	68.0356	0.145358
FOXM1	forkhead box M1	184.86	0.145338
RSL24D1.2	ribosomal L24 domain containing 1	103.036	0.145276
CACNB1.2	calcium voltage-gated channel auxiliary subunit beta 1	190.849	0.145245
FRK	fyn related Src family tyrosine kinase	53.5154	0.145144
CDC42BPB	CDC42 binding protein kinase beta	89.5	0.145132
FUT1	fucosyltransferase 1 (H blood group)	40.3433	0.144897
EXOSC1	exosome component 1	118.743	0.144822
TCOF1	treacle ribosome biogenesis factor 1	103.198	0.144535
PPT2	palmitoyl-protein thioesterase 2	58.1654	0.144473
KCNE4	potassium voltage-gated channel subfamily E regulatory subunit 4	101.731	0.144255
UCN3	urocortin 3	45.9577	0.144233
RNF41	ring finger protein 41	63.8144	0.14419
RASSF4	Ras association domain family member 4	125.335	0.144028
PMEPA1	prostate transmembrane protein, androgen induced 1	105.384	0.143679
GBP1	guanylate binding protein 1	108.436	0.143638
BRINP1	BMP/retinoic acid inducible neural specific 1	39.9413	0.143594
CDK13.2	cyclin dependent kinase 13	138.404	0.143362
XM_372169	NA	117.115	0.143336
JUNB	JunB proto-oncogene, AP-1 transcription factor subunit	55.1577	0.143269
DGUOK	deoxyguanosine kinase	47.0606	0.143267
CASC4.2	cancer susceptibility 4	64.7317	0.14321
GFER	growth factor, augmenter of liver regeneration	102.318	0.143178
PPP4R4.2	protein phosphatase 4 regulatory subunit 4	54.6885	0.143165
IRF3.3	interferon regulatory factor 3	141.649	0.143122
MRPS28	mitochondrial ribosomal protein S28	118.273	0.142975
GSG1L	GSG1 like	53.1952	0.142835
D2HGDH	D-2-hydroxyglutarate dehydrogenase	48.6712	0.142649
OSBPL3	oxysterol binding protein like 3	58.0923	0.142558
IL20RB	interleukin 20 receptor subunit beta	56.099	0.142354
SLFNL1	schlafen like 1	120.724	0.142333
EDN3	endothelin 3	128.122	0.142197
JCHAIN	joining chain of multimeric IgA and IgM	74.6404	0.141914
SLC25A25	solute carrier family 25 member 25	63.1317	0.141571
ANKS6.2	ankyrin repeat and sterile alpha motif domain containing 6	79.4317	0.141556
GSPT2	G1 to S phase transition 2	76.6702	0.141485
KANK4	KN motif and ankyrin repeat domains 4	130.647	0.141397
MAPK14	mitogen-activated protein kinase 14	84.0481	0.141312
MAP3K11	mitogen-activated protein kinase kinase kinase 11	51.3904	0.141305
OXA1L	OXA1L, mitochondrial inner membrane protein	83.05	0.141119
SEC23B.2	Sec23 homolog B, coat complex II component	91.8452	0.141066
WBSCR28	Williams-Beuren syndrome chromosome region 28	68.4885	0.141029
NRN1L	neuritin 1 like	78.9644	0.141021
FBXW12	F-box and WD repeat domain containing 12	48.3375	0.140953
PNPLA3	patatin like phospholipase domain containing 3	50.7356	0.140949
EPB42	erythrocyte membrane protein band 4.2	73.9452	0.140887
CXCL2	C-X-C motif chemokine ligand 2	105.526	0.14083
TMEM241	transmembrane protein 241	176.645	0.140722
DNAJC16	DnaJ heat shock protein family (Hsp40) member C16	59.2375	0.1407
USP28	ubiquitin specific peptidase 28	59.0279	0.140569
C6orf58	chromosome 6 open reading frame 58	49.0933	0.140409
MVB12B	multivesicular body subunit 12B	156.008	0.140193
NUDT16P1	nudix hydrolase 16 pseudogene 1	55.9317	0.139987
NPPA	natriuretic peptide A	50.9548	0.139903
PSMA7	proteasome subunit alpha 7	56.7654	0.139615
RBM33	RNA binding motif protein 33	99.2788	0.139477
SRPRB	SRP receptor beta subunit	56.8279	0.139413
CD244	CD244 molecule	43.0048	0.13923
RPS6KA4	ribosomal protein S6 kinase A4	99.4452	0.139164
CDCA7L.3	cell division cycle associated 7 like	50.9558	0.139104
CBX5	chromobox 5	151.313	0.138996
CLDND1	claudin domain containing 1	75.0538	0.138979
PAK2	p21 (RAC1) activated kinase 2	78.5942	0.138901
EIF2B3	eukaryotic translation initiation factor 2B subunit gamma	62.5962	0.138746
NM_058217	NA	58.1663	0.138723
CYP4Z1	cytochrome P450 family 4 subfamily Z member 1	41.2558	0.138498
TRIP10	thyroid hormone receptor interactor 10	72.4856	0.138398
CLEC2B	C-type lectin domain family 2 member B	56.7981	0.138368
PEX16	peroxisomal biogenesis factor 16	37.6	0.138288
CD79A	CD79a molecule	129.238	0.13816
SHISA7	shisa family member 7	102.466	0.138081
LCMT1	leucine carboxyl methyltransferase 1	86.1769	0.137639
MMP9	matrix metallopeptidase 9	74.1462	0.137497
NR0B2	nuclear receptor subfamily 0 group B member 2	68.9077	0.137469
FAM200A	family with sequence similarity 200 member A	55.9115	0.137357
BAGE3	BAGE family member 3	48.2481	0.137169
DSCR8	Down syndrome critical region 8	100.373	0.137057
TBPL1	TATA-box binding protein like 1	85.0077	0.136755
BMS1P20	BMS1, ribosome biogenesis factor pseudogene 20	144.049	0.136564
NM_001007545	NA	64.9769	0.136482
CANT1	calcium activated nucleotidase 1	113.21	0.136239
DYRK4.2	dual specificity tyrosine phosphorylation regulated kinase 4	34.3317	0.136162
TRAP1	TNF receptor associated protein 1	92.2019	0.136038
CXCL13	C-X-C motif chemokine ligand 13	141.96	0.135907
PLRG1	pleiotropic regulator 1	70.1567	0.135845
TRMT112	tRNA methyltransferase 11-2 homolog (S. cerevisiae)	95.5788	0.135578
RAB34	RAB34, member RAS oncogene family	110.928	0.135487
GBGT1	globoside alpha-1,3-N-acetylgalactosaminyltransferase 1 (FORS blood group)	95.425	0.135426
TMEM116	transmembrane protein 116	62.4846	0.135408
ARFIP1	ADP ribosylation factor interacting protein 1	82.0433	0.135405
C9orf116	chromosome 9 open reading frame 116	93.6048	0.135331
ELK1	ELK1, ETS transcription factor	98.3913	0.135329
UBE3C	ubiquitin protein ligase E3C	42.0769	0.135242
TRMO	tRNA methyltransferase O	96.6337	0.135155
XM_379309	NA	71.5596	0.134843
PDE1A.2	phosphodiesterase 1A	64.4029	0.134795
CSNK1G1	casein kinase 1 gamma 1	37.4933	0.134777
F3	coagulation factor III, tissue factor	47.3904	0.134718
P2RY2	purinergic receptor P2Y2	50.1644	0.13461
HBEGF	heparin binding EGF like growth factor	64.8442	0.134466
SPOUT1	SPOUT domain containing methyltransferase 1	120.798	0.134313
PTPDC1	protein tyrosine phosphatase domain containing 1	119.931	0.134258
BMP8A	bone morphogenetic protein 8a	76.2529	0.134176
RNF122	ring finger protein 122	53.2981	0.134066
MET	MET proto-oncogene, receptor tyrosine kinase	29.8721	0.133867
ARHGAP27P1	Rho GTPase activating protein 27 pseudogene 1	125.116	0.133827
CD40LG	CD40 ligand	64.6635	0.133729
CYP39A1	cytochrome P450 family 39 subfamily A member 1	49.3894	0.133429
MYOZ1	myozenin 1	70.9058	0.133285
KAT5	lysine acetyltransferase 5	122.719	0.133246
ENY2	ENY2, transcription and export complex 2 subunit	120.64	0.13319
ZMYND11	zinc finger MYND-type containing 11	146.706	0.133093
HNRNPA0	heterogeneous nuclear ribonucleoprotein A0	69.6279	0.132808
GABRA6	gamma-aminobutyric acid type A receptor alpha6 subunit	46.2038	0.132682
TRIB2.2	tribbles pseudokinase 2	73.2433	0.132531
AKAP10	A-kinase anchoring protein 10	52.5423	0.13248
QARS	glutaminyl-tRNA synthetase	71.2192	0.132464
TRPC4AP	transient receptor potential cation channel subfamily C member 4 associated protein	49.051	0.132417
NSMCE4A	NSE4 homolog A, SMC5-SMC6 complex component	33.4298	0.132326
GPS1	G protein pathway suppressor 1	69.2298	0.132325
TSPYL6	TSPY like 6	55.0144	0.132292
MAPK9.3	mitogen-activated protein kinase 9	35.8673	0.132276
CERS4	ceramide synthase 4	58.1856	0.132169
ERMN	ermin	115.573	0.132115
TIA1	TIA1 cytotoxic granule associated RNA binding protein	137.061	0.132114
ITM2C	integral membrane protein 2C	88.6913	0.131998
AK8	adenylate kinase 8	99.5087	0.131476
EPHB6	EPH receptor B6	82.1712	0.131473
C5orf30	chromosome 5 open reading frame 30	116.606	0.131423
KIT.2	KIT proto-oncogene receptor tyrosine kinase	61.1029	0.131375
NPSR1-AS1.2	NPSR1 antisense RNA 1	141.813	0.131354
GFPT1	glutamine--fructose-6-phosphate transaminase 1	82.0971	0.131276
GSTM3.2	glutathione S-transferase mu 3	100.673	0.131149
SRSF5	serine and arginine rich splicing factor 5	129.489	0.131133
KLK7	kallikrein related peptidase 7	65.8837	0.131074
VEZT	vezatin, adherens junctions transmembrane protein	58.85	0.130955
C6orf141.2	chromosome 6 open reading frame 141	69.1981	0.130925
H1FOO	H1 histone family member O, oocyte specific	57.6029	0.130877
DDO	D-aspartate oxidase	65.6423	0.130725
ACTG2	actin, gamma 2, smooth muscle, enteric	52.6942	0.13044
MPZL2	myelin protein zero like 2	80.65	0.13037
SYT4	synaptotagmin 4	86.8144	0.130306
POMGNT2	protein O-linked mannose N-acetylglucosaminyltransferase 2 (beta 1,4-)	46.5577	0.130259
EGFL7	EGF like domain multiple 7	53.7702	0.13022
TMED2	transmembrane p24 trafficking protein 2	75.4058	0.130156
HGD	homogentisate 1,2-dioxygenase	104.237	0.130083
C10orf99	chromosome 10 open reading frame 99	167.565	0.13007
PPP1CB	protein phosphatase 1 catalytic subunit beta	76.0654	0.130044
CELA2B	chymotrypsin like elastase family member 2B	79.7846	0.12993
DOLPP1	dolichyldiphosphatase 1	46.9788	0.129921
ALPK1	alpha kinase 1	60.2385	0.129865
TRAPPC10	trafficking protein particle complex 10	61.0173	0.129067
SLC25A11	solute carrier family 25 member 11	65.9308	0.129005
ALG14	ALG14, UDP-N-acetylglucosaminyltransferase subunit	50.3375	0.128755
UNC119	unc-119 lipid binding chaperone	104.725	0.12863
MRGPRF	MAS related GPR family member F	79.1856	0.128472
NM_182615	NA	71.8385	0.128298
DNAJC2	DnaJ heat shock protein family (Hsp40) member C2	62.1702	0.128093
RAB9B	RAB9B, member RAS oncogene family	59.0577	0.128027
MRRF	mitochondrial ribosome recycling factor	76.876	0.127605
C1orf109	chromosome 1 open reading frame 109	55.9894	0.127602
SELENOF	selenoprotein F	42.9413	0.127056
DRC3	dynein regulatory complex subunit 3	115.94	0.126769
ZUFSP	zinc finger with UFM1 specific peptidase domain	137.268	0.126617
MPP5.2	membrane palmitoylated protein 5	95.1144	0.126614
EPB41L2	erythrocyte membrane protein band 4.1 like 2	107.167	0.12661
ALDH3A2	aldehyde dehydrogenase 3 family member A2	80.4144	0.126567
RFWD3	ring finger and WD repeat domain 3	51.6981	0.126455
MAPK12	mitogen-activated protein kinase 12	28.1865	0.126238
GNE	glucosamine (UDP-N-acetyl)-2-epimerase/N-acetylmannosamine kinase	104.199	0.12598
G6PD	glucose-6-phosphate dehydrogenase	88.1231	0.125874
DAZAP2	DAZ associated protein 2	153.519	0.125631
VAC14	Vac14, PIKFYVE complex component	50.201	0.125551
GABARAPL2	GABA type A receptor associated protein like 2	177.463	0.12545
TECR	trans-2,3-enoyl-CoA reductase	96.7442	0.125325
FARP1	FERM, ARH/RhoGEF and pleckstrin domain protein 1	55.4721	0.125286
BORCS8	BLOC-1 related complex subunit 8	44.4029	0.125208
C12orf10	chromosome 12 open reading frame 10	77.8231	0.125181
DDX55	DEAD-box helicase 55	107.281	0.125071
PDZK1IP1	PDZK1 interacting protein 1	62.2115	0.124992
NKRF	NFKB repressing factor	109.798	0.124705
CNNM3	cyclin and CBS domain divalent metal cation transport mediator 3	72.6615	0.124428
HSPB9	heat shock protein family B (small) member 9	140.059	0.124411
TAZ	tafazzin	60.325	0.124364
PCBP4	poly(rC) binding protein 4	78.9	0.124211
PRKAG2	protein kinase AMP-activated non-catalytic subunit gamma 2	128.571	0.124176
PPP1CC	protein phosphatase 1 catalytic subunit gamma	47.8038	0.123945
POC1B	POC1 centriolar protein B	106.598	0.123765
LY6E	lymphocyte antigen 6 family member E	97.7442	0.123549
NTRK2	neurotrophic receptor tyrosine kinase 2	58.2808	0.123521
C8G	complement C8 gamma chain	53.2192	0.123111
OTP	orthopedia homeobox	54.1365	0.122973
C6orf201	chromosome 6 open reading frame 201	88.0452	0.12297
CLEC4E	C-type lectin domain family 4 member E	71.5692	0.122913
MAGEB3	MAGE family member B3	54.7702	0.122896
ATAT1	alpha tubulin acetyltransferase 1	62.9173	0.122736
SIK2	salt inducible kinase 2	65.0337	0.122727
SIRT1	sirtuin 1	107.245	0.122642
GCLM	glutamate-cysteine ligase modifier subunit	101.239	0.122605
SENP1	SUMO1/sentrin specific peptidase 1	68.8423	0.122247
HINT2	histidine triad nucleotide binding protein 2	88.1827	0.122037
BRAF	B-Raf proto-oncogene, serine/threonine kinase	88.9769	0.122005
ACAA2	acetyl-CoA acyltransferase 2	39.199	0.121849
C19orf44	chromosome 19 open reading frame 44	103.153	0.121646
ZFPL1	zinc finger protein like 1	60.7115	0.121554
PARVA	parvin alpha	87.8183	0.121492
ARID5A	AT-rich interaction domain 5A	94.3885	0.121404
BOP1	block of proliferation 1	103.142	0.121286
GLYR1	glyoxylate reductase 1 homolog	117.163	0.121268
RCC1	regulator of chromosome condensation 1	72.5385	0.121234
HSBP1	heat shock factor binding protein 1	134.224	0.120931
TRIM65	tripartite motif containing 65	35.4135	0.120663
COX5B	cytochrome c oxidase subunit 5B	117.158	0.120587
LOC554223	histocompatibility antigen-related	46.8635	0.120333
RING1	ring finger protein 1	88.0135	0.120326
UBAC1	UBA domain containing 1	66.5115	0.120229
FAF2.2	Fas associated factor family member 2	86.1279	0.120177
CRY1	cryptochrome circadian clock 1	64.0712	0.120039
SDHAF2	succinate dehydrogenase complex assembly factor 2	73.1163	0.119966
ZRSR2	zinc finger CCCH-type, RNA binding motif and serine/arginine rich 2	43.0433	0.119912
LDB2	LIM domain binding 2	126.084	0.119671
GLB1L2	galactosidase beta 1 like 2	58.525	0.119614
VSIG4	V-set and immunoglobulin domain containing 4	54.376	0.119578
COX6A2	cytochrome c oxidase subunit 6A2	67.8808	0.119537
KIAA1217	KIAA1217	136.166	0.119349
ADAD2	adenosine deaminase domain containing 2	57.9721	0.119274
ELF5	E74 like ETS transcription factor 5	96.5808	0.119147
NM_145042.2	NA	55.9077	0.118969
BLZF1	basic leucine zipper nuclear factor 1	84.5788	0.118755
ACVR1B	activin A receptor type 1B	78.575	0.118755
FBXL21	F-box and leucine rich repeat protein 21 (gene/pseudogene)	57.275	0.118714
CD79B	CD79b molecule	68.8106	0.118599
IL27	interleukin 27	66.2644	0.118591
ERCC6L	ERCC excision repair 6 like, spindle assembly checkpoint helicase	80.7558	0.118548
CHCHD2	coiled-coil-helix-coiled-coil-helix domain containing 2	167.487	0.118238
CREM.5	cAMP responsive element modulator	83.6625	0.118222
TRMT10C	tRNA methyltransferase 10C, mitochondrial RNase P subunit	116.364	0.118167
ARFGAP3	ADP ribosylation factor GTPase activating protein 3	206.728	0.118137
FAM78A	family with sequence similarity 78 member A	133.229	0.118062
B3GLCT	beta 3-glucosyltransferase	60.0163	0.118057
THAP4	THAP domain containing 4	50.1317	0.117992
KLF4	Kruppel like factor 4	61.1317	0.117939
EMP3	epithelial membrane protein 3	53.5471	0.117845
ZCCHC8	zinc finger CCHC-type containing 8	93.9702	0.117799
POLL	DNA polymerase lambda	127.819	0.117495
ORAI2	ORAI calcium release-activated calcium modulator 2	55.2077	0.11737
SH3RF2	SH3 domain containing ring finger 2	343.824	0.117358
C11orf45	chromosome 11 open reading frame 45	109.62	0.117318
HAUS1	HAUS augmin like complex subunit 1	71.5452	0.117209
CUL3	cullin 3	64.9442	0.117159
GDAP1	ganglioside induced differentiation associated protein 1	59.874	0.116993
ATRIP	ATR interacting protein	120.795	0.116909
G6PC	glucose-6-phosphatase catalytic subunit	54.5529	0.116802
ZNF486	zinc finger protein 486	84.8106	0.116479
CCDC146	coiled-coil domain containing 146	39.174	0.116401
AK7	adenylate kinase 7	98.4971	0.11628
WIPF1	WAS/WASL interacting protein family member 1	692.473	0.116261
HSD17B12	hydroxysteroid 17-beta dehydrogenase 12	47.6567	0.116021
ACSS2	acyl-CoA synthetase short-chain family member 2	33.9067	0.116019
PSMA8.2	proteasome subunit alpha 8	44.5548	0.115669
HTR1E	5-hydroxytryptamine receptor 1E	75.7558	0.115411
TMEM167B	transmembrane protein 167B	95.701	0.115327
KLHDC2	kelch domain containing 2	44.6644	0.115324
ANKRD36BP1	ankyrin repeat domain 36B pseudogene 1	125.232	0.115009
CD80	CD80 molecule	60.0327	0.114905
GLYAT	glycine-N-acyltransferase	63.9288	0.114871
AGO2	argonaute 2, RISC catalytic component	66.3038	0.114833
HS2ST1	heparan sulfate 2-O-sulfotransferase 1	122.642	0.114805
MCM7	minichromosome maintenance complex component 7	39.9808	0.114737
VNN1	vanin 1	55.1173	0.114631
ABHD14B	abhydrolase domain containing 14B	99.3394	0.114624
PRDX4	peroxiredoxin 4	87.501	0.114524
GOSR2	golgi SNAP receptor complex member 2	60.9615	0.114519
TNNI1	troponin I1, slow skeletal type	97.6125	0.114468
EIF5	eukaryotic translation initiation factor 5	73.8087	0.114423
SPATA6	spermatogenesis associated 6	49.1769	0.114378
SMAD3	SMAD family member 3	96.6221	0.113871
REEP3	receptor accessory protein 3	129.351	0.113801
ARAF	A-Raf proto-oncogene, serine/threonine kinase	65.7404	0.113791
GK	glycerol kinase	43.0635	0.113509
DMTN.2	dematin actin binding protein	232.728	0.113395
STAT4	signal transducer and activator of transcription 4	73.8548	0.113272
ARMC8	armadillo repeat containing 8	87.2856	0.113004
PCSK7	proprotein convertase subtilisin/kexin type 7	44.5144	0.112762
ATP2C1	ATPase secretory pathway Ca2+ transporting 1	42.4606	0.112702
SUV39H2	suppressor of variegation 3-9 homolog 2	117.534	0.112683
NEIL1	nei like DNA glycosylase 1	94.5798	0.112613
ERCC1.2	ERCC excision repair 1, endonuclease non-catalytic subunit	137.648	0.112552
PM_2135	NA	43.3413	0.112539
PTK6	protein tyrosine kinase 6	70.4212	0.112521
FBXL20	F-box and leucine rich repeat protein 20	71.0779	0.112168
CRYBB2	crystallin beta B2	90.1702	0.112006
PVALB	parvalbumin	69.6202	0.112
ECI2	enoyl-CoA delta isomerase 2	42.0654	0.111827
NDUFS4.2	NADH:ubiquinone oxidoreductase subunit S4	51.0779	0.111801
IRF9	interferon regulatory factor 9	69.2442	0.11175
PDHA1	pyruvate dehydrogenase (lipoamide) alpha 1	73.0048	0.11169
UBA1	ubiquitin like modifier activating enzyme 1	65.7048	0.111683
RANBP6	RAN binding protein 6	57.0481	0.111681
XM_096472	NA	51.6077	0.111575
CTBP1.2	C-terminal binding protein 1	56.3654	0.111349
UTP18	UTP18, small subunit processome component	161.693	0.111214
WBP2NL	WBP2 N-terminal like	118.585	0.111213
NDST1	N-deacetylase and N-sulfotransferase 1	61.6769	0.111166
TPD52L3.2	tumor protein D52 like 3	55.776	0.110916
WDR92	WD repeat domain 92	43.2058	0.110455
CEP120	centrosomal protein 120	77.8827	0.110186
CCDC91	coiled-coil domain containing 91	93.924	0.11004
ANKRD44	ankyrin repeat domain 44	103.456	0.110031
GABRE	gamma-aminobutyric acid type A receptor epsilon subunit	43.4269	0.109996
FANCL	Fanconi anemia complementation group L	51.2202	0.109969
BTN2A2	butyrophilin subfamily 2 member A2	44.0462	0.109901
LAT	linker for activation of T-cells	46.701	0.109894
RGS22	regulator of G-protein signaling 22	50.675	0.109878
SPATA17	spermatogenesis associated 17	38.249	0.109877
PTHLH	parathyroid hormone like hormone	144.13	0.109838
DTNA.2	dystrobrevin alpha	53.074	0.109607
HPX	hemopexin	47.0298	0.109442
ANKS3	ankyrin repeat and sterile alpha motif domain containing 3	69.7154	0.108892
CAMK1.2	calcium/calmodulin dependent protein kinase I	48.2135	0.108782
ABHD17A	abhydrolase domain containing 17A	54.0577	0.108779
CCL19	C-C motif chemokine ligand 19	41.4721	0.108744
INHBA	inhibin beta A subunit	53.8231	0.108632
MAPK9.2	mitogen-activated protein kinase 9	69.2712	0.108608
PRF1	perforin 1	47.2529	0.108406
PABPC5	poly(A) binding protein cytoplasmic 5	73.5192	0.10835
DARS	aspartyl-tRNA synthetase	94.3663	0.108238
ETV7	ETS variant 7	54.3038	0.108199
ATL3	atlastin GTPase 3	49.249	0.10818
GPANK1	G-patch domain and ankyrin repeats 1	76.2702	0.108164
KLHL4	kelch like family member 4	42.4135	0.108159
STAT1	signal transducer and activator of transcription 1	108.006	0.107982
TSSK1B	testis specific serine kinase 1B	50.7942	0.107879
KPNA2	karyopherin subunit alpha 2	106.037	0.107629
GALK1	galactokinase 1	80.4942	0.107578
PTGER3	prostaglandin E receptor 3	54.0712	0.107468
OSBPL9	oxysterol binding protein like 9	78.5423	0.107406
CTC1	CST telomere replication complex component 1	53.3635	0.107203
ODC1	ornithine decarboxylase 1	78.2702	0.107135
PLA2G15	phospholipase A2 group XV	49.2817	0.107096
CRYZ	crystallin zeta	34.9702	0.107025
ACY3	aminoacylase 3	134.757	0.106987
C12orf4	chromosome 12 open reading frame 4	58.8288	0.106962
MCRIP2	MAPK regulated corepressor interacting protein 2	171.911	0.106845
MRO	maestro	59.1327	0.106802
NKIRAS1	NFKB inhibitor interacting Ras like 1	106.247	0.106603
PKN2.2	protein kinase N2	70.7712	0.106558
LOC401052	uncharacterized LOC401052	192.57	0.106267
DAPK2	death associated protein kinase 2	81.174	0.106215
GCC1	GRIP and coiled-coil domain containing 1	140.87	0.106201
DTNB	dystrobrevin beta	40.5971	0.106138
DNAJC12.2	DnaJ heat shock protein family (Hsp40) member C12	58.5721	0.105964
FDX1L	ferredoxin 1 like	121.226	0.10588
PPA2	pyrophosphatase (inorganic) 2	50.0452	0.105864
ABR.2	active BCR-related	126.109	0.105659
SRPK2	SRSF protein kinase 2	73.499	0.105622
CDC42BPB.2	CDC42 binding protein kinase beta	27.8038	0.105366
RIT1	Ras like without CAAX 1	210.933	0.105345
MRPS14	mitochondrial ribosomal protein S14	102.214	0.105287
IKBKB	inhibitor of nuclear factor kappa B kinase subunit beta	49.2346	0.105275
TEC	tec protein tyrosine kinase	84.1904	0.105009
MAPK1	mitogen-activated protein kinase 1	59.7846	0.104937
P20273-1	NA	37.8385	0.104549
SGCB	sarcoglycan beta	59.1385	0.104414
CDK5R1	cyclin dependent kinase 5 regulatory subunit 1	82.649	0.104373
ISCU	iron-sulfur cluster assembly enzyme	83.0538	0.104292
UBE2J2	ubiquitin conjugating enzyme E2 J2	38.0221	0.104229
LYZL1	lysozyme like 1	58.15	0.10417
CFAP53	cilia and flagella associated protein 53	118.73	0.104164
SELENOP	selenoprotein P	55.8308	0.103753
TOM1L2	target of myb1 like 2 membrane trafficking protein	63.7279	0.103678
SLC25A25.2	solute carrier family 25 member 25	46.1885	0.103443
NME7	NME/NM23 family member 7	81.4933	0.103434
RSPH10B2	radial spoke head 10 homolog B2	53.7115	0.103325
EXOSC7	exosome component 7	94.0029	0.103228
MPI	mannose phosphate isomerase	94.3337	0.102887
PMAIP1	phorbol-12-myristate-13-acetate-induced protein 1	50.775	0.102861
LAMP5	lysosomal associated membrane protein family member 5	52.0663	0.102563
ALKBH3	alkB homolog 3, alpha-ketoglutaratedependent dioxygenase	50.5654	0.102423
SLC2A12	solute carrier family 2 member 12	51.85	0.102343
IL3	interleukin 3	91.3087	0.102316
ERO1B	endoplasmic reticulum oxidoreductase 1 beta	37.6413	0.101966
C2CD2	C2 calcium dependent domain containing 2	70.7183	0.101869
ACP2	acid phosphatase 2, lysosomal	50.2337	0.101828
KLHL20	kelch like family member 20	44.2933	0.101819
XM_496191	NA	83.1663	0.101817
NR1H3	nuclear receptor subfamily 1 group H member 3	86.3981	0.10176
CEP72	centrosomal protein 72	65.376	0.101743
IKBKE	inhibitor of nuclear factor kappa B kinase subunit epsilon	78.6058	0.101734
PRMT9	protein arginine methyltransferase 9	77.6904	0.101614
PDE1A	phosphodiesterase 1A	81.4913	0.101262
MAP4K3	mitogen-activated protein kinase kinase kinase kinase 3	29.5115	0.101153
C1orf27	chromosome 1 open reading frame 27	40.0481	0.101079
MAPK10	mitogen-activated protein kinase 10	54.7558	0.101038
KPNA1.2	karyopherin subunit alpha 1	91.7558	0.101006
KLHDC4	kelch domain containing 4	68.2327	0.100969
WDR26	WD repeat domain 26	124.43	0.100896
RASGRP3	RAS guanyl releasing protein 3	75.0442	0.100811
LST1	leukocyte specific transcript 1	69.0596	0.100699
ZBBX	zinc finger B-box domain containing	89.951	0.100683
TAS2R1	taste 2 receptor member 1	28.2904	0.100457
BC041615	NA	76.9548	0.100234
STEAP4	STEAP4 metalloreductase	69.2712	0.100146
CA14	carbonic anhydrase 14	47.9779	0.0999841
UBA3	ubiquitin like modifier activating enzyme 3	62.9558	0.099822
CFAP65	cilia and flagella associated protein 65	76.4038	0.0998027
PRKCB.3	protein kinase C beta	52.5702	0.0996891
HTR1D	5-hydroxytryptamine receptor 1D	68.6894	0.0996478
FAM198B	family with sequence similarity 198 member B	43.3663	0.0995186
BC009423	NA	79.9356	0.0994773
MRPL42	mitochondrial ribosomal protein L42	50.0644	0.0994095
PPA2.2	pyrophosphatase (inorganic) 2	62.9587	0.0993104
NAPG	NSF attachment protein gamma	49.8096	0.0986918
CDK6.2	cyclin dependent kinase 6	73.0769	0.0986646
SSH2.2	slingshot protein phosphatase 2	57.0442	0.0983635
LZTFL1	leucine zipper transcription factor like 1	93.7452	0.0983104
ZGRF1	zinc finger GRF-type containing 1	42.6365	0.0983094
PSMD10	proteasome 26S subunit, non-ATPase 10	68.6202	0.0982757
RPS6KA6.2	ribosomal protein S6 kinase A6	68.6163	0.0981948
C16orf45	chromosome 16 open reading frame 45	62.5212	0.0980854
NM_005111	NA	73.425	0.0980164
CDADC1	cytidine and dCMP deaminase domain containing 1	63.1442	0.0976663
AB065508	NA	51.5471	0.097585
BC001743	NA	60.1404	0.0975563
SLC47A1	solute carrier family 47 member 1	49.7154	0.0974886
SCARB2	scavenger receptor class B member 2	66.7346	0.0973993
MAP4K5	mitogen-activated protein kinase kinase kinase kinase 5	49.9865	0.0973904
PCMT1.2	protein-L-isoaspartate (D-aspartate) O-methyltransferase	177.098	0.0972687
CYP1A1	cytochrome P450 family 1 subfamily A member 1	41.5462	0.09721
CEP97	centrosomal protein 97	90.3452	0.097049
CBS	cystathionine-beta-synthase	117.419	0.0969066
DUSP7	dual specificity phosphatase 7	96.9298	0.0967153
RGL1	ral guanine nucleotide dissociation stimulator like 1	64.9337	0.0966758
ADAMTSL1	ADAMTS like 1	60.124	0.096617
PRKN	parkin RBR E3 ubiquitin protein ligase	41.299	0.0965183
C16orf45.2	chromosome 16 open reading frame 45	69.7231	0.0963901
POLR3C	RNA polymerase III subunit C	87.0337	0.0963882
CASC4	cancer susceptibility 4	84.8962	0.0960659
CACNB1	calcium voltage-gated channel auxiliary subunit beta 1	103.247	0.0960503
MELK	maternal embryonic leucine zipper kinase	84.299	0.0959077
CNEP1R1	CTD nuclear envelope phosphatase 1 regulatory subunit 1	118.174	0.0958591
HDDC2	HD domain containing 2	55.2769	0.0958361
FBXL18	F-box and leucine rich repeat protein 18	43.0452	0.0957832
BUB1B	BUB1 mitotic checkpoint serine/threonine kinase B	64.6327	0.0956797
ZNF695	zinc finger protein 695	54.6442	0.0953142
HUWE1	HECT, UBA and WWE domain containing 1, E3 ubiquitin protein ligase	49.4712	0.0953004
ADAM33	ADAM metallopeptidase domain 33	71.5875	0.0951667
STK16	serine/threonine kinase 16	88.2423	0.0951361
ARMCX5	armadillo repeat containing, X-linked 5	49.4375	0.0950519
PAFAH1B1	platelet activating factor acetylhydrolase 1b regulatory subunit 1	93.5558	0.0950411
CCDC28B	coiled-coil domain containing 28B	58.201	0.0949425
CSN1S1	casein alpha s1	94.6894	0.0949032
2025-09-04	septin 4	80.526	0.0947066
GRIPAP1	GRIP1 associated protein 1	111.855	0.094434
ACTL7A	actin like 7A	67.5442	0.0944317
HFE.2	hemochromatosis	41.5452	0.0942298
PLPP5	phospholipid phosphatase 5	50.5471	0.0941523
MTFR2	mitochondrial fission regulator 2	127.887	0.0939266
TPMT	thiopurine S-methyltransferase	73.1808	0.0938747
DRICH1	aspartate rich 1	56.2837	0.0936052
CASP1	caspase 1	44.2048	0.0934199
ERN1	endoplasmic reticulum to nucleus signaling 1	74.8471	0.0933826
RAB3IP	RAB3A interacting protein	52.6365	0.09338
JRK	Jrk helix-turn-helix protein	81.8192	0.0932687
NM_020467	NA	174.332	0.0929858
PKNOX1	PBX/knotted 1 homeobox 1	86.4356	0.0929309
ZKSCAN1	zinc finger with KRAB and SCAN domains 1	143.619	0.0926724
PPP2R2B	protein phosphatase 2 regulatory subunit Bbeta	47.8356	0.0926213
PDE7A	phosphodiesterase 7A	44.1442	0.0923892
LYZL2	lysozyme like 2	70.8827	0.0923024
LINC00312	long intergenic non-protein coding RNA 312	48.8644	0.0921404
DERL2	derlin 2	43.8462	0.0921251
MNAT1	MNAT1, CDK activating kinase assembly factor	79.4212	0.0919839
PPP2R5D	protein phosphatase 2 regulatory subunit B'delta	105.406	0.0919436
FCRLA	Fc receptor like A	41.7538	0.0916238
MAMDC2	MAM domain containing 2	95.0654	0.0915316
DDRGK1	DDRGK domain containing 1	74.399	0.0915251
UBE3A.2	ubiquitin protein ligase E3A	89.3885	0.0913293
GTF3C3	general transcription factor IIIC subunit 3	49.3144	0.0909287
MRPL50	mitochondrial ribosomal protein L50	47.6673	0.0908754
AATF	apoptosis antagonizing transcription factor	63.2385	0.0906251
FAM3A.2	family with sequence similarity 3 member A	83.2798	0.0904319
LRRC1	leucine rich repeat containing 1	100.198	0.0901937
PM_2138	NA	92.4058	0.0901901
C18orf8	chromosome 18 open reading frame 8	47.6106	0.0900346
DDX18	DEAD-box helicase 18	78.7337	0.0897849
STK24.3	serine/threonine kinase 24	35.3731	0.089776
ACYP2	acylphosphatase 2	132.269	0.0895147
XM_371901	NA	60.9625	0.0893499
OLFML2B	olfactomedin like 2B	57.0798	0.089343
OSGIN1	oxidative stress induced growth inhibitor 1	140.076	0.0891957
TNIP1	TNFAIP3 interacting protein 1	68.225	0.0889504
C12orf65	chromosome 12 open reading frame 65	75.1837	0.0888589
BRICD5	BRICHOS domain containing 5	51.2442	0.0887967
TMEM106C	transmembrane protein 106C	80.0875	0.0886737
NSUN5P1	NOP2/Sun RNA methyltransferase family member 5 pseudogene 1	41.9019	0.0886593
C16orf78	chromosome 16 open reading frame 78	131.162	0.0884924
CNOT2	CCR4-NOT transcription complex subunit 2	59.6827	0.0884045
CLCN2	chloride voltage-gated channel 2	121.182	0.0883617
HINT3	histidine triad nucleotide binding protein 3	73.8683	0.0883387
CPED1	cadherin like and PC-esterase domain containing 1	107.082	0.0879431
PHB	prohibitin	44.4721	0.0878255
TTK.2	TTK protein kinase	75.4952	0.0877741
KALRN	kalirin, RhoGEF kinase	70.3538	0.08775
BMP5	bone morphogenetic protein 5	53.6375	0.087694
SMOC2	SPARC related modular calcium binding 2	40.6788	0.0876824
BID	BH3 interacting domain death agonist	78.2538	0.0875626
AP3S1	adaptor related protein complex 3 sigma 1 subunit	148.902	0.0875118
IMP3	IMP3, U3 small nucleolar ribonucleoprotein	77.4981	0.0874852
SEC24C.2	SEC24 homolog C, COPII coat complex component	119.889	0.0874484
PLCD1	phospholipase C delta 1	60.7106	0.0871944
ASTE1	asteroid homolog 1 (Drosophila)	80.5442	0.0871916
OSBPL8	oxysterol binding protein like 8	69.001	0.0870583
ERCC6L2	ERCC excision repair 6 like 2	69.9385	0.0867415
ZNF385B	zinc finger protein 385B	67.6394	0.086521
AKAP17A	A-kinase anchoring protein 17A	109.374	0.0864715
FAM173B	family with sequence similarity 173 member B	63.8981	0.0863791
KIF21B	kinesin family member 21B	39.0779	0.0863584
HAUS8.2	HAUS augmin like complex subunit 8	79.5654	0.0862691
GORASP1	golgi reassembly stacking protein 1	55.699	0.0862648
GPX8	glutathione peroxidase 8 (putative)	196.447	0.0859392
WDR83	WD repeat domain 83	95.8096	0.0858909
AGTRAP	angiotensin II receptor associated protein	126.43	0.0858871
RAD51C	RAD51 paralog C	76.1481	0.0857401
TMEM186	transmembrane protein 186	52.599	0.0857019
ZBTB44	zinc finger and BTB domain containing 44	95.1106	0.0855507
NSUN7	NOP2/Sun RNA methyltransferase family member 7	49.3962	0.0855264
ZG16B	zymogen granule protein 16B	173.812	0.0853828
KIFC3	kinesin family member C3	50.7433	0.0852962
ANK1	ankyrin 1	82.4538	0.0851398
MCAT	malonyl-CoA-acyl carrier protein transacylase	49.2462	0.0849492
ZNF273	zinc finger protein 273	78.8962	0.0848948
RANGAP1	Ran GTPase activating protein 1	82.4913	0.0848545
ILK	integrin linked kinase	36.9038	0.0848363
CES3	carboxylesterase 3	71.05	0.0848319
MSRB1	methionine sulfoxide reductase B1	64.8106	0.0845361
ZWILCH	zwilch kinetochore protein	48.0625	0.0845345
TXN2	thioredoxin 2	91.0173	0.0844834
RPS6KA3	ribosomal protein S6 kinase A3	76.0481	0.0844653
MAL	mal, T-cell differentiation protein	61.1135	0.0844456
FBXO22	F-box protein 22	103.385	0.0844277
MELTF	melanotransferrin	93.4135	0.0841152
SIRPG	signal regulatory protein gamma	92.426	0.0839335
STMN2	stathmin 2	53.4923	0.0838465
GMCL1P1	germ cell-less, spermatogenesis associated 1 pseudogene 1	118.713	0.0838121
TIRAP	TIR domain containing adaptor protein	90.5433	0.0838
MAP3K7.2	mitogen-activated protein kinase kinase kinase 7	69.9067	0.0837692
SPTSSA	serine palmitoyltransferase small subunit A	49.5058	0.0836518
KCNRG	potassium channel regulator	219.352	0.0836371
GGPS1	geranylgeranyl diphosphate synthase 1	82.2788	0.0833717
MRPL27.2	mitochondrial ribosomal protein L27	64.3635	0.0831654
GARS	glycyl-tRNA synthetase	56.4577	0.083154
MMADHC	methylmalonic aciduria and homocystinuria, cblD type	62.099	0.0831454
[truncated: 3,969 more rows]

## Sheet: Fig 2D
pID	Signal	Group	Rank	symbols
p7570	3011.4	PNP	1	SERPINB3
p7570	2348.9	PNP	1	SERPINB3
p7570	13388.9	PNP	1	SERPINB3
p7570	46153.1	PNP	1	SERPINB3
p7570	1359.38	PNP	1	SERPINB3
p7570	25243.1	PNP	1	SERPINB3
p7570	1827.3	PNP	1	SERPINB3
p7570	46571.6	PNP	1	SERPINB3
p7570	2452.65	PNP	1	SERPINB3
p7570	298.975	PNP	1	SERPINB3
p7570	45356.1	PNP	1	SERPINB3
p7570	30865.5	PNP	1	SERPINB3
p7570	758.438	PNP	1	SERPINB3
p7570	7111.49	PNP	1	SERPINB3
p7570	57.95	Ap200P	1	SERPINB3
p7570	58.65	Ap200P	1	SERPINB3
p7570	58.3	Ap200P	1	SERPINB3
p7570	48.625	Ap200P	1	SERPINB3
p7570	43.575	Ap200P	1	SERPINB3
p7570	47.6	Ap200P	1	SERPINB3
p7570	50.4	Ap200P	1	SERPINB3
p7570	46.4	Ap200P	1	SERPINB3
p7570	46.55	Healthy	1	SERPINB3
p7570	59.2	Healthy	1	SERPINB3
p7570	46.4	Healthy	1	SERPINB3
p7570	46.425	Healthy	1	SERPINB3
p7570	80.525	Healthy	1	SERPINB3
p7570	55.025	Healthy	1	SERPINB3
p7570	59.725	Healthy	1	SERPINB3
p7570	45.3	Healthy	1	SERPINB3
p7570	59.075	Healthy	1	SERPINB3
p7570	58.125	Healthy	1	SERPINB3
p7570	57.1	Healthy	1	SERPINB3
p7570	56.7375	Healthy	1	SERPINB3
p7570	51.6	Healthy	1	SERPINB3
p7570	141.137	Healthy	1	SERPINB3
p7570	47.65	Healthy	1	SERPINB3
p7570	53.15	Healthy	1	SERPINB3
p7570	47.6	Healthy	1	SERPINB3
p7570	59.325	Healthy	1	SERPINB3
p1670	1430.08	PNP	2	OR4K13
p1670	908.7	PNP	2	OR4K13
p1670	5096.88	PNP	2	OR4K13
p1670	38976.7	PNP	2	OR4K13
p1670	309.375	PNP	2	OR4K13
p1670	10963.7	PNP	2	OR4K13
p1670	648.675	PNP	2	OR4K13
p1670	16284.8	PNP	2	OR4K13
p1670	1368.45	PNP	2	OR4K13
p1670	114.925	PNP	2	OR4K13
p1670	16353.9	PNP	2	OR4K13
p1670	10275.1	PNP	2	OR4K13
p1670	255.3	PNP	2	OR4K13
p1670	2513.07	PNP	2	OR4K13
p1670	46.15	Ap200P	2	OR4K13
p1670	37.55	Ap200P	2	OR4K13
p1670	34.55	Ap200P	2	OR4K13
p1670	36.45	Ap200P	2	OR4K13
p1670	37.75	Ap200P	2	OR4K13
p1670	50.65	Ap200P	2	OR4K13
p1670	34.35	Ap200P	2	OR4K13
p1670	29.925	Ap200P	2	OR4K13
p1670	48.925	Healthy	2	OR4K13
p1670	38.25	Healthy	2	OR4K13
p1670	35.9	Healthy	2	OR4K13
p1670	36.6125	Healthy	2	OR4K13
p1670	37	Healthy	2	OR4K13
p1670	39.25	Healthy	2	OR4K13
p1670	33.9	Healthy	2	OR4K13
p1670	45.3	Healthy	2	OR4K13
p1670	28.1	Healthy	2	OR4K13
p1670	58.125	Healthy	2	OR4K13
p1670	34.9	Healthy	2	OR4K13
p1670	34.525	Healthy	2	OR4K13
p1670	37.575	Healthy	2	OR4K13
p1670	33.15	Healthy	2	OR4K13
p1670	54.975	Healthy	2	OR4K13
p1670	53.15	Healthy	2	OR4K13
p1670	47.6	Healthy	2	OR4K13
p1670	47.3	Healthy	2	OR4K13
p800	147.525	PNP	3	SERPINB4
p800	85.075	PNP	3	SERPINB4
p800	24676.2	PNP	3	SERPINB4
p800	46153.1	PNP	3	SERPINB4
p800	170.037	PNP	3	SERPINB4
p800	15724	PNP	3	SERPINB4
p800	3498.95	PNP	3	SERPINB4
p800	15209	PNP	3	SERPINB4
p800	510.075	PNP	3	SERPINB4
p800	195.475	PNP	3	SERPINB4
p800	17377.5	PNP	3	SERPINB4
p800	20127.9	PNP	3	SERPINB4
p800	282	PNP	3	SERPINB4
p800	2790.9	PNP	3	SERPINB4
p800	65.3125	Ap200P	3	SERPINB4
p800	49.85	Ap200P	3	SERPINB4
p800	71.5	Ap200P	3	SERPINB4
p800	77.875	Ap200P	3	SERPINB4
p800	72.475	Ap200P	3	SERPINB4
p800	64.075	Ap200P	3	SERPINB4
p800	68.625	Ap200P	3	SERPINB4
p800	90.9	Ap200P	3	SERPINB4
p800	66.9375	Healthy	3	SERPINB4
p800	64.8	Healthy	3	SERPINB4
p800	72.7	Healthy	3	SERPINB4
p800	61.625	Healthy	3	SERPINB4
p800	87.1125	Healthy	3	SERPINB4
p800	78.425	Healthy	3	SERPINB4
p800	71.275	Healthy	3	SERPINB4
p800	75.725	Healthy	3	SERPINB4
p800	67.475	Healthy	3	SERPINB4
p800	108.575	Healthy	3	SERPINB4
p800	65.475	Healthy	3	SERPINB4
p800	51.625	Healthy	3	SERPINB4
p800	62.225	Healthy	3	SERPINB4
p800	56.2	Healthy	3	SERPINB4
p800	54.975	Healthy	3	SERPINB4
p800	60.4	Healthy	3	SERPINB4
p800	67.2125	Healthy	3	SERPINB4
p800	82.1	Healthy	3	SERPINB4
p9349	59.575	PNP	4	ADH7
p9349	100.725	PNP	4	ADH7
p9349	56.825	PNP	4	ADH7
p9349	54.975	PNP	4	ADH7
p9349	537.725	PNP	4	ADH7
p9349	55.025	PNP	4	ADH7
p9349	46153.1	PNP	4	ADH7
p9349	66.85	PNP	4	ADH7
p9349	51.85	PNP	4	ADH7
p9349	62.55	PNP	4	ADH7
p9349	46.475	PNP	4	ADH7
p9349	56904.4	PNP	4	ADH7
p9349	45.25	PNP	4	ADH7
p9349	2846.07	PNP	4	ADH7
p9349	59.95	Ap200P	4	ADH7
p9349	46.9	Ap200P	4	ADH7
p9349	68.05	Ap200P	4	ADH7
p9349	51.4	Ap200P	4	ADH7
p9349	74.525	Ap200P	4	ADH7
p9349	49.775	Ap200P	4	ADH7
p9349	51.95	Ap200P	4	ADH7
p9349	53.125	Ap200P	4	ADH7
p9349	107.35	Healthy	4	ADH7
p9349	76.625	Healthy	4	ADH7
p9349	75.125	Healthy	4	ADH7
p9349	57.5	Healthy	4	ADH7
p9349	59.2	Healthy	4	ADH7
p9349	110.225	Healthy	4	ADH7
p9349	62	Healthy	4	ADH7
p9349	56.575	Healthy	4	ADH7
p9349	49.95	Healthy	4	ADH7
p9349	135.525	Healthy	4	ADH7
p9349	88.925	Healthy	4	ADH7
p9349	74.525	Healthy	4	ADH7
p9349	74.525	Healthy	4	ADH7
p9349	83.475	Healthy	4	ADH7
p9349	47.65	Healthy	4	ADH7
p9349	60.4	Healthy	4	ADH7
p9349	74.675	Healthy	4	ADH7
p9349	53.1	Healthy	4	ADH7
p6425	273.875	PNP	5	TGM1
p6425	795.625	PNP	5	TGM1
p6425	84.825	PNP	5	TGM1
p6425	72.525	PNP	5	TGM1
p6425	16115.8	PNP	5	TGM1
p6425	2758.3	PNP	5	TGM1
p6425	3883.05	PNP	5	TGM1
p6425	10075.4	PNP	5	TGM1
p6425	47.825	PNP	5	TGM1
p6425	175.825	PNP	5	TGM1
p6425	48.625	PNP	5	TGM1
p6425	41365	PNP	5	TGM1
p6425	46.825	PNP	5	TGM1
p6425	20311.8	PNP	5	TGM1
p6425	118.875	Ap200P	5	TGM1
p6425	83.525	Ap200P	5	TGM1
p6425	187.575	Ap200P	5	TGM1
p6425	67.9375	Ap200P	5	TGM1
p6425	53.075	Ap200P	5	TGM1
p6425	43.75	Ap200P	5	TGM1
p6425	45.9	Ap200P	5	TGM1
p6425	60.75	Ap200P	5	TGM1
p6425	53.275	Healthy	5	TGM1
p6425	57.325	Healthy	5	TGM1
p6425	58.4	Healthy	5	TGM1
p6425	53.5	Healthy	5	TGM1
p6425	63.4125	Healthy	5	TGM1
p6425	73.075	Healthy	5	TGM1
p6425	75.8	Healthy	5	TGM1
p6425	45.3	Healthy	5	TGM1
p6425	40	Healthy	5	TGM1
p6425	76.15	Healthy	5	TGM1
p6425	75.8875	Healthy	5	TGM1
p6425	239.412	Healthy	5	TGM1
p6425	120.713	Healthy	5	TGM1
p6425	125.575	Healthy	5	TGM1
p6425	71.5	Healthy	5	TGM1
p6425	220.787	Healthy	5	TGM1
p6425	107.112	Healthy	5	TGM1
p6425	117.95	Healthy	5	TGM1
p8681	52.7	PNP	6	SFN
p8681	182.4	PNP	6	SFN
p8681	50.7	PNP	6	SFN
p8681	172.7	PNP	6	SFN
p8681	67.025	PNP	6	SFN
p8681	45.925	PNP	6	SFN
p8681	37.2	PNP	6	SFN
p8681	43114.7	PNP	6	SFN
p8681	40.025	PNP	6	SFN
p8681	220.938	PNP	6	SFN
p8681	39.9	PNP	6	SFN
p8681	39	PNP	6	SFN
p8681	38.725	PNP	6	SFN
p8681	56	PNP	6	SFN
p8681	42.2	Ap200P	6	SFN
p8681	39.85	Ap200P	6	SFN
p8681	41.475	Ap200P	6	SFN
p8681	38.275	Ap200P	6	SFN
p8681	40.425	Ap200P	6	SFN
p8681	31.325	Ap200P	6	SFN
p8681	41.225	Ap200P	6	SFN
p8681	39.45	Ap200P	6	SFN
p8681	32.525	Healthy	6	SFN
p8681	43.525	Healthy	6	SFN
p8681	38.025	Healthy	6	SFN
p8681	64.475	Healthy	6	SFN
p8681	29.175	Healthy	6	SFN
p8681	33	Healthy	6	SFN
p8681	54.675	Healthy	6	SFN
p8681	38.075	Healthy	6	SFN
p8681	28.1	Healthy	6	SFN
p8681	46.5	Healthy	6	SFN
p8681	57.1	Healthy	6	SFN
p8681	74.525	Healthy	6	SFN
p8681	51.6	Healthy	6	SFN
p8681	63.925	Healthy	6	SFN
p8681	40.925	Healthy	6	SFN
p8681	46.9	Healthy	6	SFN
p8681	74.675	Healthy	6	SFN
p8681	36.95	Healthy	6	SFN
p2720	67.725	PNP	7	IFNA4
p2720	59.7625	PNP	7	IFNA4
p2720	52.5	PNP	7	IFNA4
p2720	59.2	PNP	7	IFNA4
p2720	70.0375	PNP	7	IFNA4
p2720	54.575	PNP	7	IFNA4
p2720	29362.7	PNP	7	IFNA4
p2720	72.725	PNP	7	IFNA4
p2720	65.9	PNP	7	IFNA4
p2720	58.85	PNP	7	IFNA4
p2720	7322.45	PNP	7	IFNA4
p2720	10728	PNP	7	IFNA4
p2720	4067.29	PNP	7	IFNA4
p2720	50.5	PNP	7	IFNA4
p2720	73.675	Ap200P	7	IFNA4
p2720	70.2875	Ap200P	7	IFNA4
p2720	61.775	Ap200P	7	IFNA4
p2720	60.2	Ap200P	7	IFNA4
p2720	59.95	Ap200P	7	IFNA4
p2720	46.2	Ap200P	7	IFNA4
p2720	53.775	Ap200P	7	IFNA4
p2720	50.625	Ap200P	7	IFNA4
p2720	63.7	Healthy	7	IFNA4
p2720	86.525	Healthy	7	IFNA4
p2720	88.45	Healthy	7	IFNA4
p2720	85.375	Healthy	7	IFNA4
p2720	77.05	Healthy	7	IFNA4
p2720	227.5	Healthy	7	IFNA4
p2720	78.425	Healthy	7	IFNA4
p2720	82.2	Healthy	7	IFNA4
p2720	49.95	Healthy	7	IFNA4
p2720	67.75	Healthy	7	IFNA4
p2720	75.8875	Healthy	7	IFNA4
p2720	68.05	Healthy	7	IFNA4
p2720	80.975	Healthy	7	IFNA4
p2720	83.475	Healthy	7	IFNA4
p2720	61.725	Healthy	7	IFNA4
p2720	76	Healthy	7	IFNA4
p2720	60.1	Healthy	7	IFNA4
p2720	82.1	Healthy	7	IFNA4
p567	148.537	PNP	8	SFN.2
p567	1347.15	PNP	8	SFN.2
p567	102.825	PNP	8	SFN.2
p567	797.675	PNP	8	SFN.2
p567	218.938	PNP	8	SFN.2
p567	118.825	PNP	8	SFN.2
p567	80.4	PNP	8	SFN.2
p567	46571.6	PNP	8	SFN.2
p567	112.825	PNP	8	SFN.2
p567	1140.8	PNP	8	SFN.2
p567	116.575	PNP	8	SFN.2
p567	73.25	PNP	8	SFN.2
p567	76.45	PNP	8	SFN.2
p567	105.075	PNP	8	SFN.2
p567	102.325	Ap200P	8	SFN.2
p567	93	Ap200P	8	SFN.2
p567	71.5	Ap200P	8	SFN.2
p567	111.85	Ap200P	8	SFN.2
p567	68.75	Ap200P	8	SFN.2
p567	68.925	Ap200P	8	SFN.2
p567	72.9	Ap200P	8	SFN.2
p567	82.175	Ap200P	8	SFN.2
p567	74.525	Healthy	8	SFN.2
p567	111.338	Healthy	8	SFN.2
p567	88.45	Healthy	8	SFN.2
p567	131.125	Healthy	8	SFN.2
p567	96.8	Healthy	8	SFN.2
p567	74.775	Healthy	8	SFN.2
p567	73.65	Healthy	8	SFN.2
p567	112.388	Healthy	8	SFN.2
p567	80.9375	Healthy	8	SFN.2
p567	89.0375	Healthy	8	SFN.2
p567	104.2	Healthy	8	SFN.2
p567	116.338	Healthy	8	SFN.2
p567	68.25	Healthy	8	SFN.2
p567	83.475	Healthy	8	SFN.2
p567	65.1	Healthy	8	SFN.2
p567	84.55	Healthy	8	SFN.2
p567	122.825	Healthy	8	SFN.2
p567	99.325	Healthy	8	SFN.2
p428	105.263	PNP	9	DPYSL5
p428	200	PNP	9	DPYSL5
p428	78.425	PNP	9	DPYSL5
p428	115.3	PNP	9	DPYSL5
p428	75.075	PNP	9	DPYSL5
p428	73.65	PNP	9	DPYSL5
p428	46153.1	PNP	9	DPYSL5
p428	74.875	PNP	9	DPYSL5
p428	77.925	PNP	9	DPYSL5
p428	220.938	PNP	9	DPYSL5
p428	22738.5	PNP	9	DPYSL5
p428	75.2	PNP	9	DPYSL5
p428	6709.3	PNP	9	DPYSL5
p428	81.125	PNP	9	DPYSL5
p428	100.5	Ap200P	9	DPYSL5
p428	68.875	Ap200P	9	DPYSL5
p428	64.125	Ap200P	9	DPYSL5
p428	119.2	Ap200P	9	DPYSL5
p428	74.525	Ap200P	9	DPYSL5
p428	48.175	Ap200P	9	DPYSL5
p428	76.7	Ap200P	9	DPYSL5
p428	83.525	Ap200P	9	DPYSL5
p428	139.325	Healthy	9	DPYSL5
p428	214.775	Healthy	9	DPYSL5
p428	261.675	Healthy	9	DPYSL5
p428	82.975	Healthy	9	DPYSL5
p428	77.05	Healthy	9	DPYSL5
p428	67.7	Healthy	9	DPYSL5
p428	80.9	Healthy	9	DPYSL5
p428	72.55	Healthy	9	DPYSL5
p428	91.125	Healthy	9	DPYSL5
p428	84.0375	Healthy	9	DPYSL5
p428	88.925	Healthy	9	DPYSL5
p428	256.337	Healthy	9	DPYSL5
p428	160.325	Healthy	9	DPYSL5
p428	96.475	Healthy	9	DPYSL5
p428	61.725	Healthy	9	DPYSL5
p428	587.525	Healthy	9	DPYSL5
p428	99.1	Healthy	9	DPYSL5
p428	99.325	Healthy	9	DPYSL5
p8027	95.3	PNP	10	PADI3
p8027	85.075	PNP	10	PADI3
p8027	85.375	PNP	10	PADI3
p8027	85.075	PNP	10	PADI3
p8027	94.45	PNP	10	PADI3
p8027	68.05	PNP	10	PADI3
p8027	2218.8	PNP	10	PADI3
p8027	126.625	PNP	10	PADI3
p8027	109.412	PNP	10	PADI3
p8027	92.4125	PNP	10	PADI3
p8027	34392.2	PNP	10	PADI3
p8027	75.2	PNP	10	PADI3
p8027	333.75	PNP	10	PADI3
p8027	108.05	PNP	10	PADI3
p8027	213.463	Ap200P	10	PADI3
p8027	114.075	Ap200P	10	PADI3
p8027	73.65	Ap200P	10	PADI3
p8027	79.275	Ap200P	10	PADI3
p8027	93	Ap200P	10	PADI3
p8027	117.838	Ap200P	10	PADI3
p8027	81.175	Ap200P	10	PADI3
p8027	88.05	Ap200P	10	PADI3
p8027	70.7	Healthy	10	PADI3
p8027	69.1375	Healthy	10	PADI3
p8027	64.025	Healthy	10	PADI3
p8027	69.075	Healthy	10	PADI3
p8027	122.925	Healthy	10	PADI3
p8027	127.612	Healthy	10	PADI3
p8027	125.55	Healthy	10	PADI3
p8027	88.575	Healthy	10	PADI3
p8027	91.125	Healthy	10	PADI3
p8027	54.675	Healthy	10	PADI3
p8027	75.8875	Healthy	10	PADI3
p8027	62.075	Healthy	10	PADI3
p8027	56.875	Healthy	10	PADI3
p8027	59.95	Healthy	10	PADI3
p8027	54.975	Healthy	10	PADI3
p8027	67.975	Healthy	10	PADI3
p8027	90.775	Healthy	10	PADI3
p8027	66.375	Healthy	10	PADI3
p9323	66.6	PNP	11	ALOX15
p9323	73.75	PNP	11	ALOX15
p9323	62.225	PNP	11	ALOX15
p9323	58.85	PNP	11	ALOX15
p9323	67.95	PNP	11	ALOX15
p9323	75.825	PNP	11	ALOX15
p9323	65.85	PNP	11	ALOX15
p9323	73.75	PNP	11	ALOX15
p9323	77.925	PNP	11	ALOX15
p9323	58.85	PNP	11	ALOX15
p9323	18350	PNP	11	ALOX15
p9323	50.65	PNP	11	ALOX15
p9323	11220.4	PNP	11	ALOX15
p9323	65.15	PNP	11	ALOX15
p9323	68.875	Ap200P	11	ALOX15
p9323	64.5	Ap200P	11	ALOX15
p9323	73.225	Ap200P	11	ALOX15
p9323	75.425	Ap200P	11	ALOX15
p9323	67.65	Ap200P	11	ALOX15
p9323	68.925	Ap200P	11	ALOX15
p9323	62.775	Ap200P	11	ALOX15
p9323	57.875	Ap200P	11	ALOX15
p9323	72.375	Healthy	11	ALOX15
p9323	75.3375	Healthy	11	ALOX15
p9323	55.425	Healthy	11	ALOX15
p9323	51.5	Healthy	11	ALOX15
p9323	90.3	Healthy	11	ALOX15
p9323	62.2	Healthy	11	ALOX15
p9323	68.875	Healthy	11	ALOX15
p9323	45.3	Healthy	11	ALOX15
p9323	49.95	Healthy	11	ALOX15
p9323	64.675	Healthy	11	ALOX15
p9323	75.8875	Healthy	11	ALOX15
p9323	68.05	Healthy	11	ALOX15
p9323	80.975	Healthy	11	ALOX15
p9323	72.925	Healthy	11	ALOX15
p9323	61.725	Healthy	11	ALOX15
p9323	60.4	Healthy	11	ALOX15
p9323	56.775	Healthy	11	ALOX15
p9323	66.375	Healthy	11	ALOX15
p1305	48.7125	PNP	12	IFNA1
p1305	52.5	PNP	12	IFNA1
p1305	43.275	PNP	12	IFNA1
p1305	45.35	PNP	12	IFNA1
p1305	51.45	PNP	12	IFNA1
p1305	41.475	PNP	12	IFNA1
p1305	14611	PNP	12	IFNA1
p1305	81.45	PNP	12	IFNA1
p1305	55.925	PNP	12	IFNA1
p1305	53.3	PNP	12	IFNA1
p1305	8451.52	PNP	12	IFNA1
p1305	7375.05	PNP	12	IFNA1
p1305	2544.5	PNP	12	IFNA1
p1305	43.625	PNP	12	IFNA1
p1305	47	Ap200P	12	IFNA1
p1305	74.4	Ap200P	12	IFNA1
p1305	51.35	Ap200P	12	IFNA1
p1305	49.4	Ap200P	12	IFNA1
p1305	51.775	Ap200P	12	IFNA1
p1305	45.425	Ap200P	12	IFNA1
p1305	43.85	Ap200P	12	IFNA1
p1305	43.3	Ap200P	12	IFNA1
p1305	59.8	Healthy	12	IFNA1
p1305	124.075	Healthy	12	IFNA1
p1305	101.9	Healthy	12	IFNA1
p1305	43.95	Healthy	12	IFNA1
p1305	59.2	Healthy	12	IFNA1
p1305	78.425	Healthy	12	IFNA1
p1305	47.925	Healthy	12	IFNA1
p1305	79.175	Healthy	12	IFNA1
p1305	74.7625	Healthy	12	IFNA1
p1305	58.125	Healthy	12	IFNA1
p1305	104.2	Healthy	12	IFNA1
p1305	56.7375	Healthy	12	IFNA1
p1305	62.225	Healthy	12	IFNA1
p1305	83.475	Healthy	12	IFNA1
p1305	47.65	Healthy	12	IFNA1
p1305	76	Healthy	12	IFNA1
p1305	60.1	Healthy	12	IFNA1
p1305	90.525	Healthy	12	IFNA1
p9115	251.287	PNP	13	PM_2143
p9115	33.25	PNP	13	PM_2143
p9115	119.075	PNP	13	PM_2143
p9115	60.35	PNP	13	PM_2143
p9115	23.05	PNP	13	PM_2143
p9115	29.5	PNP	13	PM_2143
p9115	24.35	PNP	13	PM_2143
p9115	32.05	PNP	13	PM_2143
p9115	41.25	PNP	13	PM_2143
p9115	41.775	PNP	13	PM_2143
p9115	19527.3	PNP	13	PM_2143
p9115	34.875	PNP	13	PM_2143
p9115	85.175	PNP	13	PM_2143
p9115	206.2	PNP	13	PM_2143
p9115	24.575	Ap200P	13	PM_2143
p9115	34.425	Ap200P	13	PM_2143
p9115	28.45	Ap200P	13	PM_2143
p9115	38.275	Ap200P	13	PM_2143
p9115	30.525	Ap200P	13	PM_2143
p9115	38.275	Ap200P	13	PM_2143
p9115	33.6	Ap200P	13	PM_2143
p9115	29.525	Ap200P	13	PM_2143
p9115	39.225	Healthy	13	PM_2143
p9115	26.875	Healthy	13	PM_2143
p9115	29.1	Healthy	13	PM_2143
p9115	41.9125	Healthy	13	PM_2143
p9115	29.175	Healthy	13	PM_2143
p9115	25.025	Healthy	13	PM_2143
p9115	39.425	Healthy	13	PM_2143
p9115	38.075	Healthy	13	PM_2143
p9115	28.1	Healthy	13	PM_2143
p9115	25.275	Healthy	13	PM_2143
p9115	88.925	Healthy	13	PM_2143
p9115	203.7	Healthy	13	PM_2143
p9115	42.0125	Healthy	13	PM_2143
p9115	38.4375	Healthy	13	PM_2143
p9115	40.925	Healthy	13	PM_2143
p9115	32.125	Healthy	13	PM_2143
p9115	31.8	Healthy	13	PM_2143
p9115	25.025	Healthy	13	PM_2143
p7569	442.525	PNP	14	RARS2
p7569	214.65	PNP	14	RARS2
p7569	742.225	PNP	14	RARS2
p7569	17261	PNP	14	RARS2
p7569	153.2	PNP	14	RARS2
p7569	3064.38	PNP	14	RARS2
p7569	235.488	PNP	14	RARS2
p7569	2561.51	PNP	14	RARS2
p7569	291.587	PNP	14	RARS2
p7569	65.75	PNP	14	RARS2
p7569	5442.85	PNP	14	RARS2
p7569	2373.68	PNP	14	RARS2
p7569	117.975	PNP	14	RARS2
p7569	957.725	PNP	14	RARS2
p7569	57.2	Ap200P	14	RARS2
p7569	63.1	Ap200P	14	RARS2
p7569	55.275	Ap200P	14	RARS2
p7569	62.125	Ap200P	14	RARS2
p7569	55.15	Ap200P	14	RARS2
p7569	64.75	Ap200P	14	RARS2
p7569	51.95	Ap200P	14	RARS2
p7569	52.25	Ap200P	14	RARS2
p7569	48.125	Healthy	14	RARS2
p7569	57.325	Healthy	14	RARS2
p7569	41.225	Healthy	14	RARS2
p7569	71.35	Healthy	14	RARS2
p7569	59.2	Healthy	14	RARS2
p7569	53.15	Healthy	14	RARS2
p7569	47.925	Healthy	14	RARS2
p7569	51.35	Healthy	14	RARS2
p7569	49.95	Healthy	14	RARS2
p7569	36.45	Healthy	14	RARS2
p7569	34.9	Healthy	14	RARS2
p7569	40.575	Healthy	14	RARS2
p7569	400.938	Healthy	14	RARS2
p7569	331.738	Healthy	14	RARS2
p7569	71.5	Healthy	14	RARS2
p7569	46.9	Healthy	14	RARS2
p7569	44.75	Healthy	14	RARS2
p7569	39.175	Healthy	14	RARS2
p2512	96.725	PNP	15	IFNA2
p2512	73.175	PNP	15	IFNA2
p2512	73.2	PNP	15	IFNA2
p2512	75.425	PNP	15	IFNA2
p2512	98.2	PNP	15	IFNA2
p2512	108.15	PNP	15	IFNA2
p2512	21110.3	PNP	15	IFNA2
p2512	98.05	PNP	15	IFNA2
p2512	110.45	PNP	15	IFNA2
p2512	82.5	PNP	15	IFNA2
p2512	8152.77	PNP	15	IFNA2
p2512	8817.58	PNP	15	IFNA2
p2512	3345.43	PNP	15	IFNA2
p2512	95.85	PNP	15	IFNA2
p2512	106.7	Ap200P	15	IFNA2
p2512	87.95	Ap200P	15	IFNA2
p2512	102.15	Ap200P	15	IFNA2
p2512	103.013	Ap200P	15	IFNA2
p2512	97.7625	Ap200P	15	IFNA2
p2512	111.9	Ap200P	15	IFNA2
p2512	96.475	Ap200P	15	IFNA2
p2512	108.3	Ap200P	15	IFNA2
p2512	89.8375	Healthy	15	IFNA2
p2512	142.6	Healthy	15	IFNA2
p2512	118.35	Healthy	15	IFNA2
p2512	156.65	Healthy	15	IFNA2
p2512	93.55	Healthy	15	IFNA2
p2512	98.5875	Healthy	15	IFNA2
p2512	117.812	Healthy	15	IFNA2
p2512	68.75	Healthy	15	IFNA2
p2512	80.9375	Healthy	15	IFNA2
p2512	91.5875	Healthy	15	IFNA2
p2512	104.2	Healthy	15	IFNA2
p2512	130.45	Healthy	15	IFNA2
p2512	124.35	Healthy	15	IFNA2
p2512	141.137	Healthy	15	IFNA2
p2512	85.575	Healthy	15	IFNA2
p2512	103.825	Healthy	15	IFNA2
p2512	90.775	Healthy	15	IFNA2
p2512	127.287	Healthy	15	IFNA2
p4865	84.3	PNP	16	TFAP2B
p4865	58.925	PNP	16	TFAP2B
p4865	67.4	PNP	16	TFAP2B
p4865	44.6	PNP	16	TFAP2B
p4865	71.025	PNP	16	TFAP2B
p4865	66.375	PNP	16	TFAP2B
p4865	57.1	PNP	16	TFAP2B
p4865	44.925	PNP	16	TFAP2B
p4865	59.5	PNP	16	TFAP2B
p4865	4334.68	PNP	16	TFAP2B
p4865	79.35	PNP	16	TFAP2B
p4865	18218.2	PNP	16	TFAP2B
p4865	3064.38	PNP	16	TFAP2B
p4865	2701.91	PNP	16	TFAP2B
p4865	52.1375	Ap200P	16	TFAP2B
p4865	51.95	Ap200P	16	TFAP2B
p4865	68.05	Ap200P	16	TFAP2B
p4865	58.825	Ap200P	16	TFAP2B
p4865	64.375	Ap200P	16	TFAP2B
p4865	51.375	Ap200P	16	TFAP2B
p4865	67.95	Ap200P	16	TFAP2B
p4865	62.675	Ap200P	16	TFAP2B
p4865	62.8	Healthy	16	TFAP2B
p4865	62.325	Healthy	16	TFAP2B
p4865	87.55	Healthy	16	TFAP2B
p4865	57.5	Healthy	16	TFAP2B
p4865	83.6	Healthy	16	TFAP2B
p4865	60.55	Healthy	16	TFAP2B
p4865	59.725	Healthy	16	TFAP2B
p4865	91.9	Healthy	16	TFAP2B
p4865	109.675	Healthy	16	TFAP2B
p4865	101.362	Healthy	16	TFAP2B
p4865	138.35	Healthy	16	TFAP2B
p4865	56.7375	Healthy	16	TFAP2B
p4865	68.25	Healthy	16	TFAP2B
p4865	43.85	Healthy	16	TFAP2B
p4865	120.975	Healthy	16	TFAP2B
p4865	148.05	Healthy	16	TFAP2B
p4865	47.6	Healthy	16	TFAP2B
p4865	66.375	Healthy	16	TFAP2B
p1072	52.7	PNP	17	DHRS4L2
p1072	61.8	PNP	17	DHRS4L2
p1072	57.375	PNP	17	DHRS4L2
p1072	47.3	PNP	17	DHRS4L2
p1072	50.7	PNP	17	DHRS4L2
p1072	58.05	PNP	17	DHRS4L2
p1072	57.7	PNP	17	DHRS4L2
p1072	51.95	PNP	17	DHRS4L2
p1072	64.65	PNP	17	DHRS4L2
p1072	48.25	PNP	17	DHRS4L2
p1072	77.7	PNP	17	DHRS4L2
p1072	66.2	PNP	17	DHRS4L2
p1072	93.45	PNP	17	DHRS4L2
p1072	16800.1	PNP	17	DHRS4L2
p1072	47.75	Ap200P	17	DHRS4L2
p1072	66.7	Ap200P	17	DHRS4L2
p1072	60.75	Ap200P	17	DHRS4L2
p1072	42.65	Ap200P	17	DHRS4L2
p1072	44.925	Ap200P	17	DHRS4L2
p1072	57.225	Ap200P	17	DHRS4L2
p1072	45.9	Ap200P	17	DHRS4L2
p1072	41.475	Ap200P	17	DHRS4L2
p1072	66.9375	Healthy	17	DHRS4L2
p1072	50.375	Healthy	17	DHRS4L2
p1072	69.475	Healthy	17	DHRS4L2
p1072	45.65	Healthy	17	DHRS4L2
p1072	59.2	Healthy	17	DHRS4L2
p1072	49.45	Healthy	17	DHRS4L2
p1072	43.8	Healthy	17	DHRS4L2
p1072	45.3	Healthy	17	DHRS4L2
p1072	59.075	Healthy	17	DHRS4L2
p1072	46.5	Healthy	17	DHRS4L2
p1072	49.1875	Healthy	17	DHRS4L2
p1072	38.325	Healthy	17	DHRS4L2
p1072	42.0125	Healthy	17	DHRS4L2
p1072	43.85	Healthy	17	DHRS4L2
p1072	69.7125	Healthy	17	DHRS4L2
p1072	46.9	Healthy	17	DHRS4L2
p1072	42.275	Healthy	17	DHRS4L2
p1072	47.3	Healthy	17	DHRS4L2
p8459	24.375	PNP	18	IL23
p8459	28.95	PNP	18	IL23
p8459	25.325	PNP	18	IL23
p8459	25.25	PNP	18	IL23
p8459	27.575	PNP	18	IL23
p8459	28.475	PNP	18	IL23
p8459	2141.05	PNP	18	IL23
p8459	23	PNP	18	IL23
p8459	25.375	PNP	18	IL23
p8459	28.5125	PNP	18	IL23
p8459	25.85	PNP	18	IL23
p8459	55.15	PNP	18	IL23
p8459	105.138	PNP	18	IL23
p8459	8008.68	PNP	18	IL23
p8459	29.8	Ap200P	18	IL23
p8459	32.025	Ap200P	18	IL23
p8459	24.875	Ap200P	18	IL23
p8459	34.35	Ap200P	18	IL23
p8459	25.325	Ap200P	18	IL23
p8459	34.175	Ap200P	18	IL23
p8459	24.525	Ap200P	18	IL23
p8459	25.975	Ap200P	18	IL23
p8459	27.525	Healthy	18	IL23
p8459	39.3	Healthy	18	IL23
p8459	30.875	Healthy	18	IL23
p8459	24.775	Healthy	18	IL23
p8459	29.175	Healthy	18	IL23
p8459	25.025	Healthy	18	IL23
p8459	27.2	Healthy	18	IL23
p8459	24.4	Healthy	18	IL23
p8459	40	Healthy	18	IL23
p8459	70.825	Healthy	18	IL23
p8459	27.875	Healthy	18	IL23
p8459	24.75	Healthy	18	IL23
p8459	27.225	Healthy	18	IL23
p8459	24.1	Healthy	18	IL23
p8459	26.825	Healthy	18	IL23
p8459	28.475	Healthy	18	IL23
p8459	28.525	Healthy	18	IL23
p8459	25.025	Healthy	18	IL23
p7567	475.2	PNP	19	UGP2
p7567	363.625	PNP	19	UGP2
p7567	1987.45	PNP	19	UGP2
p7567	8054.12	PNP	19	UGP2
p7567	172.95	PNP	19	UGP2
p7567	2440.3	PNP	19	UGP2
p7567	297.812	PNP	19	UGP2
p7567	5180.55	PNP	19	UGP2
p7567	326.575	PNP	19	UGP2
p7567	80.525	PNP	19	UGP2
p7567	3355.45	PNP	19	UGP2
p7567	1768.9	PNP	19	UGP2
p7567	75.05	PNP	19	UGP2
p7567	682.538	PNP	19	UGP2
p7567	65.3125	Ap200P	19	UGP2
p7567	63.1	Ap200P	19	UGP2
p7567	74.525	Ap200P	19	UGP2
p7567	69.475	Ap200P	19	UGP2
p7567	79.1875	Ap200P	19	UGP2
p7567	60.2	Ap200P	19	UGP2
p7567	62	Ap200P	19	UGP2
p7567	157.225	Ap200P	19	UGP2
p7567	74.525	Healthy	19	UGP2
p7567	97.425	Healthy	19	UGP2
p7567	109.125	Healthy	19	UGP2
p7567	79.1	Healthy	19	UGP2
p7567	96.8	Healthy	19	UGP2
p7567	56.825	Healthy	19	UGP2
p7567	68.875	Healthy	19	UGP2
p7567	38.075	Healthy	19	UGP2
p7567	49.95	Healthy	19	UGP2
p7567	81.55	Healthy	19	UGP2
p7567	75.8875	Healthy	19	UGP2
p7567	81.4	Healthy	19	UGP2
p7567	74.525	Healthy	19	UGP2
p7567	103.625	Healthy	19	UGP2
p7567	61.725	Healthy	19	UGP2
p7567	60.4	Healthy	19	UGP2
p7567	56.775	Healthy	19	UGP2
p7567	59.325	Healthy	19	UGP2
p6589	41.25	PNP	20	TMPRSS11D
p6589	135.475	PNP	20	TMPRSS11D
p6589	36.15	PNP	20	TMPRSS11D
p6589	39.35	PNP	20	TMPRSS11D
p6589	1109.05	PNP	20	TMPRSS11D
p6589	45.925	PNP	20	TMPRSS11D
p6589	2517.38	PNP	20	TMPRSS11D
p6589	61.925	PNP	20	TMPRSS11D
p6589	37.275	PNP	20	TMPRSS11D
p6589	40.875	PNP	20	TMPRSS11D
p6589	55.15	PNP	20	TMPRSS11D
p6589	6018.05	PNP	20	TMPRSS11D
p6589	2248.15	PNP	20	TMPRSS11D
p6589	426.825	PNP	20	TMPRSS11D
p6589	60.825	Ap200P	20	TMPRSS11D
p6589	36.925	Ap200P	20	TMPRSS11D
p6589	38.6375	Ap200P	20	TMPRSS11D
p6589	38.275	Ap200P	20	TMPRSS11D
p6589	44.925	Ap200P	20	TMPRSS11D
p6589	41.9	Ap200P	20	TMPRSS11D
p6589	42.1	Ap200P	20	TMPRSS11D
p6589	36.25	Ap200P	20	TMPRSS11D
p6589	35.8	Healthy	20	TMPRSS11D
p6589	42.65	Healthy	20	TMPRSS11D
p6589	30.875	Healthy	20	TMPRSS11D
p6589	54.975	Healthy	20	TMPRSS11D
p6589	43.2	Healthy	20	TMPRSS11D
p6589	92	Healthy	20	TMPRSS11D
p6589	33.9	Healthy	20	TMPRSS11D
p6589	29.475	Healthy	20	TMPRSS11D
p6589	40	Healthy	20	TMPRSS11D
p6589	36.45	Healthy	20	TMPRSS11D
p6589	34.9	Healthy	20	TMPRSS11D
p6589	34.525	Healthy	20	TMPRSS11D
p6589	31.8	Healthy	20	TMPRSS11D
p6589	33.15	Healthy	20	TMPRSS11D
p6589	37.55	Healthy	20	TMPRSS11D
p6589	32.125	Healthy	20	TMPRSS11D
p6589	34.725	Healthy	20	TMPRSS11D
p6589	28.025	Healthy	20	TMPRSS11D
p7113	48.175	PNP	21	SCGN
p7113	54.9375	PNP	21	SCGN
p7113	74.15	PNP	21	SCGN
p7113	74.525	PNP	21	SCGN
p7113	44	PNP	21	SCGN
p7113	19744.2	PNP	21	SCGN
p7113	37.75	PNP	21	SCGN
p7113	46.25	PNP	21	SCGN
p7113	57.3	PNP	21	SCGN
p7113	37	PNP	21	SCGN
p7113	36.45	PNP	21	SCGN
p7113	29.1	PNP	21	SCGN
p7113	35.425	PNP	21	SCGN
p7113	43.625	PNP	21	SCGN
p7113	45.075	Ap200P	21	SCGN
p7113	66.7	Ap200P	21	SCGN
p7113	36.95	Ap200P	21	SCGN
p7113	36.45	Ap200P	21	SCGN
p7113	36.725	Ap200P	21	SCGN
p7113	85.775	Ap200P	21	SCGN
p7113	36.2	Ap200P	21	SCGN
p7113	41.475	Ap200P	21	SCGN
p7113	43.15	Healthy	21	SCGN
p7113	69.1375	Healthy	21	SCGN
p7113	53.225	Healthy	21	SCGN
p7113	34.875	Healthy	21	SCGN
p7113	43.2	Healthy	21	SCGN
p7113	51.375	Healthy	21	SCGN
p7113	59.725	Healthy	21	SCGN
p7113	51.35	Healthy	21	SCGN
p7113	40	Healthy	21	SCGN
p7113	96.55	Healthy	21	SCGN
p7113	75.8875	Healthy	21	SCGN
p7113	68.05	Healthy	21	SCGN
p7113	46.85	Healthy	21	SCGN
p7113	83.475	Healthy	21	SCGN
p7113	40.925	Healthy	21	SCGN
p7113	114.45	Healthy	21	SCGN
p7113	119.15	Healthy	21	SCGN
p7113	59.325	Healthy	21	SCGN
p3683	83.575	PNP	22	NECAB1
p3683	81.55	PNP	22	NECAB1
p3683	128.7	PNP	22	NECAB1
p3683	76.575	PNP	22	NECAB1
p3683	87.3375	PNP	22	NECAB1
p3683	101.35	PNP	22	NECAB1
p3683	85.575	PNP	22	NECAB1
p3683	147.662	PNP	22	NECAB1
p3683	72.1	PNP	22	NECAB1
p3683	66.65	PNP	22	NECAB1
p3683	159.812	PNP	22	NECAB1
p3683	57.4	PNP	22	NECAB1
p3683	46.825	PNP	22	NECAB1
p3683	24057.7	PNP	22	NECAB1
p3683	72.9	Ap200P	22	NECAB1
p3683	247.975	Ap200P	22	NECAB1
p3683	112.7	Ap200P	22	NECAB1
p3683	76.575	Ap200P	22	NECAB1
p3683	76.65	Ap200P	22	NECAB1
p3683	145.525	Ap200P	22	NECAB1
p3683	74.45	Ap200P	22	NECAB1
p3683	59.2	Ap200P	22	NECAB1
p3683	73.225	Healthy	22	NECAB1
p3683	110.05	Healthy	22	NECAB1
p3683	60.95	Healthy	22	NECAB1
p3683	221.525	Healthy	22	NECAB1
p3683	87.1125	Healthy	22	NECAB1
p3683	80.225	Healthy	22	NECAB1
p3683	80.9	Healthy	22	NECAB1
p3683	75.725	Healthy	22	NECAB1
p3683	91.125	Healthy	22	NECAB1
p3683	76.15	Healthy	22	NECAB1
p3683	88.925	Healthy	22	NECAB1
p3683	74.525	Healthy	22	NECAB1
p3683	80.975	Healthy	22	NECAB1
p3683	96.475	Healthy	22	NECAB1
p3683	71.5	Healthy	22	NECAB1
p3683	76	Healthy	22	NECAB1
p3683	67.2125	Healthy	22	NECAB1
p3683	74.025	Healthy	22	NECAB1
p5517	198.5	PNP	23	AGO1
p5517	49.55	PNP	23	AGO1
p5517	111.175	PNP	23	AGO1
p5517	13496.7	PNP	23	AGO1
p5517	49.55	PNP	23	AGO1
p5517	58.5	PNP	23	AGO1
p5517	65.15	PNP	23	AGO1
p5517	42.35	PNP	23	AGO1
p5517	4558.48	PNP	23	AGO1
p5517	48.25	PNP	23	AGO1
p5517	91.9125	PNP	23	AGO1
p5517	91.825	PNP	23	AGO1
p5517	78.2	PNP	23	AGO1
p5517	61.05	PNP	23	AGO1
p5517	48.625	Ap200P	23	AGO1
p5517	11149.6	Ap200P	23	AGO1
p5517	53.075	Ap200P	23	AGO1
p5517	60.925	Ap200P	23	AGO1
p5517	61.05	Ap200P	23	AGO1
p5517	298	Ap200P	23	AGO1
p5517	53.775	Ap200P	23	AGO1
p5517	47.65	Ap200P	23	AGO1
p5517	251.7	Healthy	23	AGO1
p5517	79.575	Healthy	23	AGO1
p5517	91.25	Healthy	23	AGO1
p5517	56.95	Healthy	23	AGO1
p5517	59.2	Healthy	23	AGO1
p5517	67.7	Healthy	23	AGO1
p5517	43.8	Healthy	23	AGO1
p5517	61.175	Healthy	23	AGO1
p5517	59.075	Healthy	23	AGO1
p5517	46.5	Healthy	23	AGO1
p5517	42.075	Healthy	23	AGO1
p5517	40.575	Healthy	23	AGO1
p5517	56.875	Healthy	23	AGO1
p5517	38.4375	Healthy	23	AGO1
p5517	117.125	Healthy	23	AGO1
p5517	36.5125	Healthy	23	AGO1
p5517	31.8	Healthy	23	AGO1
p5517	59.325	Healthy	23	AGO1
p8996	426.825	PNP	24	AGO4
p8996	74.375	PNP	24	AGO4
p8996	6422.12	PNP	24	AGO4
p8996	14941.6	PNP	24	AGO4
p8996	65.1	PNP	24	AGO4
p8996	61.15	PNP	24	AGO4
p8996	80.4	PNP	24	AGO4
p8996	90.15	PNP	24	AGO4
p8996	5253.35	PNP	24	AGO4
p8996	66.65	PNP	24	AGO4
p8996	118.075	PNP	24	AGO4
p8996	83.775	PNP	24	AGO4
p8996	96.725	PNP	24	AGO4
p8996	56	PNP	24	AGO4
p8996	69.75	Ap200P	24	AGO4
p8996	12300.8	Ap200P	24	AGO4
p8996	81.3375	Ap200P	24	AGO4
p8996	71.5	Ap200P	24	AGO4
p8996	64.375	Ap200P	24	AGO4
p8996	119.975	Ap200P	24	AGO4
p8996	64.65	Ap200P	24	AGO4
p8996	70.925	Ap200P	24	AGO4
p8996	532.95	Healthy	24	AGO4
p8996	71.875	Healthy	24	AGO4
p8996	64.025	Healthy	24	AGO4
p8996	58.075	Healthy	24	AGO4
p8996	74.175	Healthy	24	AGO4
p8996	69.3	Healthy	24	AGO4
p8996	71.275	Healthy	24	AGO4
p8996	79.175	Healthy	24	AGO4
p8996	129.25	Healthy	24	AGO4
p8996	79.1	Healthy	24	AGO4
p8996	49.1875	Healthy	24	AGO4
p8996	56.7375	Healthy	24	AGO4
p8996	94.3625	Healthy	24	AGO4
p8996	83.475	Healthy	24	AGO4
p8996	150.863	Healthy	24	AGO4
p8996	67.975	Healthy	24	AGO4
p8996	53.425	Healthy	24	AGO4
p8996	59.325	Healthy	24	AGO4
p6139	55.25	PNP	25	LRRC32
p6139	54.15	PNP	25	LRRC32
p6139	3774.72	PNP	25	LRRC32
p6139	5480.5	PNP	25	LRRC32
p6139	76.675	PNP	25	LRRC32
p6139	851.05	PNP	25	LRRC32
p6139	353.575	PNP	25	LRRC32
p6139	1509.22	PNP	25	LRRC32
p6139	103.625	PNP	25	LRRC32
p6139	54.375	PNP	25	LRRC32
p6139	774.375	PNP	25	LRRC32
p6139	1182.58	PNP	25	LRRC32
p6139	80.1	PNP	25	LRRC32
p6139	353.325	PNP	25	LRRC32
p6139	54.15	Ap200P	25	LRRC32
p6139	44.725	Ap200P	25	LRRC32
p6139	47.725	Ap200P	25	LRRC32
p6139	48.625	Ap200P	25	LRRC32
p6139	46.225	Ap200P	25	LRRC32
p6139	49.775	Ap200P	25	LRRC32
p6139	43.025	Ap200P	25	LRRC32
p6139	42.1	Ap200P	25	LRRC32
p6139	51.6	Healthy	25	LRRC32
p6139	63.7	Healthy	25	LRRC32
p6139	72.7	Healthy	25	LRRC32
p6139	44.925	Healthy	25	LRRC32
p6139	54.7	Healthy	25	LRRC32
p6139	41.7125	Healthy	25	LRRC32
p6139	54.675	Healthy	25	LRRC32
p6139	75.725	Healthy	25	LRRC32
p6139	59.075	Healthy	25	LRRC32
p6139	41.775	Healthy	25	LRRC32
p6139	57.1	Healthy	25	LRRC32
p6139	47.225	Healthy	25	LRRC32
p6139	46.85	Healthy	25	LRRC32
p6139	56.2	Healthy	25	LRRC32
p6139	58.3	Healthy	25	LRRC32
p6139	53.15	Healthy	25	LRRC32
p6139	90.775	Healthy	25	LRRC32
p6139	59.325	Healthy	25	LRRC32
p10000	44.3	PNP	26	IFNA4.2
p10000	38.65	PNP	26	IFNA4.2
p10000	43.275	PNP	26	IFNA4.2
p10000	57.45	PNP	26	IFNA4.2
p10000	51.45	PNP	26	IFNA4.2
p10000	56.3	PNP	26	IFNA4.2
p10000	7173.25	PNP	26	IFNA4.2
p10000	48.25	PNP	26	IFNA4.2
p10000	42.45	PNP	26	IFNA4.2
p10000	51.4	PNP	26	IFNA4.2
p10000	1230.2	PNP	26	IFNA4.2
p10000	2353.93	PNP	26	IFNA4.2
p10000	868.325	PNP	26	IFNA4.2
p10000	43.625	PNP	26	IFNA4.2
p10000	49.625	Ap200P	26	IFNA4.2
p10000	57.95	Ap200P	26	IFNA4.2
p10000	44.1	Ap200P	26	IFNA4.2
p10000	50.95	Ap200P	26	IFNA4.2
p10000	43.575	Ap200P	26	IFNA4.2
p10000	63.325	Ap200P	26	IFNA4.2
p10000	38.45	Ap200P	26	IFNA4.2
p10000	44.975	Ap200P	26	IFNA4.2
p10000	45.875	Healthy	26	IFNA4.2
p10000	43.525	Healthy	26	IFNA4.2
p10000	47.7	Healthy	26	IFNA4.2
p10000	47.75	Healthy	26	IFNA4.2
p10000	49.2	Healthy	26	IFNA4.2
p10000	47.65	Healthy	26	IFNA4.2
p10000	47.925	Healthy	26	IFNA4.2
p10000	65.275	Healthy	26	IFNA4.2
p10000	49.95	Healthy	26	IFNA4.2
p10000	46.5	Healthy	26	IFNA4.2
p10000	49.1875	Healthy	26	IFNA4.2
p10000	56.7375	Healthy	26	IFNA4.2
p10000	51.6	Healthy	26	IFNA4.2
p10000	49.8	Healthy	26	IFNA4.2
p10000	40.925	Healthy	26	IFNA4.2
p10000	43.5875	Healthy	26	IFNA4.2
p10000	42.275	Healthy	26	IFNA4.2
p10000	36.95	Healthy	26	IFNA4.2
p5631	300.562	PNP	27	SYMPK
p5631	200.85	PNP	27	SYMPK
p5631	1983.38	PNP	27	SYMPK
p5631	10499.9	PNP	27	SYMPK
p5631	127.825	PNP	27	SYMPK
p5631	1934.72	PNP	27	SYMPK
p5631	129.6	PNP	27	SYMPK
p5631	3645	PNP	27	SYMPK
p5631	329.4	PNP	27	SYMPK
p5631	70.3375	PNP	27	SYMPK
p5631	3621.93	PNP	27	SYMPK
p5631	1414.45	PNP	27	SYMPK
p5631	90.15	PNP	27	SYMPK
p5631	774.375	PNP	27	SYMPK
p5631	68.875	Ap200P	27	SYMPK
p5631	75.525	Ap200P	27	SYMPK
p5631	110.4	Ap200P	27	SYMPK
p5631	70.225	Ap200P	27	SYMPK
p5631	76.65	Ap200P	27	SYMPK
p5631	134.25	Ap200P	27	SYMPK
p5631	69.325	Ap200P	27	SYMPK
p5631	73.625	Ap200P	27	SYMPK
p5631	72.375	Healthy	27	SYMPK
p5631	55.225	Healthy	27	SYMPK
p5631	47.075	Healthy	27	SYMPK
p5631	84.2	Healthy	27	SYMPK
p5631	129.3	Healthy	27	SYMPK
p5631	69.3	Healthy	27	SYMPK
p5631	204.175	Healthy	27	SYMPK
p5631	68.75	Healthy	27	SYMPK
p5631	105.075	Healthy	27	SYMPK
p5631	115.975	Healthy	27	SYMPK
p5631	88.925	Healthy	27	SYMPK
p5631	88.25	Healthy	27	SYMPK
p5631	80.975	Healthy	27	SYMPK
p5631	90.15	Healthy	27	SYMPK
p5631	58.3	Healthy	27	SYMPK
p5631	412.825	Healthy	27	SYMPK
p5631	53.425	Healthy	27	SYMPK
p5631	66.375	Healthy	27	SYMPK
p10556	51.075	PNP	28	DDC
p10556	51.175	PNP	28	DDC
p10556	57.875	PNP	28	DDC
p10556	49.4	PNP	28	DDC
p10556	47.85	PNP	28	DDC
p10556	48.925	PNP	28	DDC
p10556	15625.4	PNP	28	DDC
p10556	59.375	PNP	28	DDC
p10556	57.3	PNP	28	DDC
p10556	45.675	PNP	28	DDC
p10556	42.625	PNP	28	DDC
p10556	39	PNP	28	DDC
p10556	46.825	PNP	28	DDC
p10556	43.625	PNP	28	DDC
p10556	64.325	Ap200P	28	DDC
p10556	74.4	Ap200P	28	DDC
p10556	75.125	Ap200P	28	DDC
p10556	43.7	Ap200P	28	DDC
p10556	58.65	Ap200P	28	DDC
p10556	42.475	Ap200P	28	DDC
p10556	53.775	Ap200P	28	DDC
p10556	49.8	Ap200P	28	DDC
p10556	61.475	Healthy	28	DDC
p10556	61.45	Healthy	28	DDC
p10556	55.425	Healthy	28	DDC
p10556	52.075	Healthy	28	DDC
p10556	49.2	Healthy	28	DDC
p10556	56.825	Healthy	28	DDC
p10556	57.4	Healthy	28	DDC
p10556	72.55	Healthy	28	DDC
p10556	80.9375	Healthy	28	DDC
p10556	94.05	Healthy	28	DDC
p10556	88.925	Healthy	28	DDC
p10556	68.05	Healthy	28	DDC
p10556	74.525	Healthy	28	DDC
p10556	110.325	Healthy	28	DDC
p10556	51.375	Healthy	28	DDC
p10556	46.9	Healthy	28	DDC
p10556	150.15	Healthy	28	DDC
p10556	74.025	Healthy	28	DDC
p3200	99.675	PNP	29	GUSBP1
p3200	94.025	PNP	29	GUSBP1
p3200	106.875	PNP	29	GUSBP1
p3200	86.275	PNP	29	GUSBP1
p3200	113.325	PNP	29	GUSBP1
p3200	214.275	PNP	29	GUSBP1
p3200	120.975	PNP	29	GUSBP1
p3200	201.375	PNP	29	GUSBP1
p3200	91	PNP	29	GUSBP1
p3200	89.7	PNP	29	GUSBP1
p3200	129.525	PNP	29	GUSBP1
p3200	88	PNP	29	GUSBP1
p3200	133.025	PNP	29	GUSBP1
p3200	16993.7	PNP	29	GUSBP1
p3200	92.025	Ap200P	29	GUSBP1
p3200	118.875	Ap200P	29	GUSBP1
p3200	92.275	Ap200P	29	GUSBP1
p3200	110.475	Ap200P	29	GUSBP1
p3200	83.375	Ap200P	29	GUSBP1
p3200	110.55	Ap200P	29	GUSBP1
p3200	89.425	Ap200P	29	GUSBP1
p3200	131.887	Ap200P	29	GUSBP1
p3200	93.45	Healthy	29	GUSBP1
p3200	116.825	Healthy	29	GUSBP1
p3200	97.025	Healthy	29	GUSBP1
p3200	117.95	Healthy	29	GUSBP1
p3200	93.55	Healthy	29	GUSBP1
p3200	86.925	Healthy	29	GUSBP1
p3200	108.412	Healthy	29	GUSBP1
p3200	95.05	Healthy	29	GUSBP1
p3200	109.675	Healthy	29	GUSBP1
p3200	73.675	Healthy	29	GUSBP1
p3200	65.475	Healthy	29	GUSBP1
p3200	88.25	Healthy	29	GUSBP1
p3200	74.525	Healthy	29	GUSBP1
p3200	83.475	Healthy	29	GUSBP1
p3200	95.225	Healthy	29	GUSBP1
p3200	99.15	Healthy	29	GUSBP1
p3200	136.5	Healthy	29	GUSBP1
p3200	90.525	Healthy	29	GUSBP1
p856	16561	PNP	30	UBE2E2
p856	2182.68	PNP	30	UBE2E2
p856	69.4	PNP	30	UBE2E2
p856	74.825	PNP	30	UBE2E2
p856	65.1	PNP	30	UBE2E2
p856	61.15	PNP	30	UBE2E2
p856	77.95	PNP	30	UBE2E2
p856	64.425	PNP	30	UBE2E2
p856	73.3375	PNP	30	UBE2E2
p856	60.925	PNP	30	UBE2E2
p856	70.825	PNP	30	UBE2E2
p856	81.8	PNP	30	UBE2E2
p856	83.375	PNP	30	UBE2E2
p856	315.2	PNP	30	UBE2E2
p856	88.125	Ap200P	30	UBE2E2
p856	70.2875	Ap200P	30	UBE2E2
p856	61.15	Ap200P	30	UBE2E2
p856	64.675	Ap200P	30	UBE2E2
p856	66.6	Ap200P	30	UBE2E2
p856	109.5	Ap200P	30	UBE2E2
p856	62.775	Ap200P	30	UBE2E2
p856	69.35	Ap200P	30	UBE2E2
p856	135.075	Healthy	30	UBE2E2
p856	112.65	Healthy	30	UBE2E2
p856	101.9	Healthy	30	UBE2E2
p856	75	Healthy	30	UBE2E2
p856	103.175	Healthy	30	UBE2E2
p856	90.3	Healthy	30	UBE2E2
p856	92.1625	Healthy	30	UBE2E2
p856	82.2	Healthy	30	UBE2E2
p856	74.7625	Healthy	30	UBE2E2
p856	70.825	Healthy	30	UBE2E2
p856	57.1	Healthy	30	UBE2E2
p856	68.05	Healthy	30	UBE2E2
p856	101.325	Healthy	30	UBE2E2
p856	63.925	Healthy	30	UBE2E2
p856	398.55	Healthy	30	UBE2E2
p856	60.4	Healthy	30	UBE2E2
p856	67.2125	Healthy	30	UBE2E2
p856	90.525	Healthy	30	UBE2E2
p7218	318.25	PNP	31	AGO1.2
p7218	90.5875	PNP	31	AGO1.2
p7218	180.625	PNP	31	AGO1.2
p7218	18099.2	PNP	31	AGO1.2
p7218	100.775	PNP	31	AGO1.2
p7218	79.675	PNP	31	AGO1.2
p7218	101.963	PNP	31	AGO1.2
p7218	85.6	PNP	31	AGO1.2
p7218	7092.4	PNP	31	AGO1.2
p7218	79.8	PNP	31	AGO1.2
p7218	201.262	PNP	31	AGO1.2
p7218	171.425	PNP	31	AGO1.2
p7218	200.65	PNP	31	AGO1.2
p7218	95.85	PNP	31	AGO1.2
p7218	54.15	Ap200P	31	AGO1.2
p7218	11528.4	Ap200P	31	AGO1.2
p7218	76.125	Ap200P	31	AGO1.2
p7218	97.95	Ap200P	31	AGO1.2
p7218	63.35	Ap200P	31	AGO1.2
p7218	118.55	Ap200P	31	AGO1.2
p7218	99.975	Ap200P	31	AGO1.2
p7218	106.35	Ap200P	31	AGO1.2
p7218	939.737	Healthy	31	AGO1.2
p7218	69.1375	Healthy	31	AGO1.2
p7218	69.475	Healthy	31	AGO1.2
p7218	132.95	Healthy	31	AGO1.2
p7218	77.05	Healthy	31	AGO1.2
p7218	103.475	Healthy	31	AGO1.2
p7218	85.375	Healthy	31	AGO1.2
p7218	129.787	Healthy	31	AGO1.2
p7218	114.925	Healthy	31	AGO1.2
p7218	99.15	Healthy	31	AGO1.2
p7218	57.1	Healthy	31	AGO1.2
p7218	62.075	Healthy	31	AGO1.2
p7218	94.3625	Healthy	31	AGO1.2
p7218	63.925	Healthy	31	AGO1.2
p7218	305.288	Healthy	31	AGO1.2
p7218	114.45	Healthy	31	AGO1.2
p7218	74.675	Healthy	31	AGO1.2
p7218	108.5	Healthy	31	AGO1.2
p7563	52.025	PNP	32	MMP1
p7563	99.1875	PNP	32	MMP1
p7563	52.5	PNP	32	MMP1
p7563	54.575	PNP	32	MMP1
p7563	141.55	PNP	32	MMP1
p7563	68.525	PNP	32	MMP1
p7563	60.1	PNP	32	MMP1
p7563	57.125	PNP	32	MMP1
p7563	42.45	PNP	32	MMP1
p7563	45.675	PNP	32	MMP1
p7563	7896.2	PNP	32	MMP1
p7563	68.35	PNP	32	MMP1
p7563	85.175	PNP	32	MMP1
p7563	61.05	PNP	32	MMP1
p7563	59.95	Ap200P	32	MMP1
p7563	62.25	Ap200P	32	MMP1
p7563	78.425	Ap200P	32	MMP1
p7563	59.425	Ap200P	32	MMP1
p7563	57.525	Ap200P	32	MMP1
p7563	58.525	Ap200P	32	MMP1
p7563	49.375	Ap200P	32	MMP1
p7563	63.475	Ap200P	32	MMP1
p7563	56.575	Healthy	32	MMP1
p7563	53.225	Healthy	32	MMP1
p7563	42.575	Healthy	32	MMP1
p7563	46.425	Healthy	32	MMP1
p7563	54.7	Healthy	32	MMP1
p7563	60.55	Healthy	32	MMP1
p7563	57.4	Healthy	32	MMP1
p7563	45.3	Healthy	32	MMP1
p7563	49.95	Healthy	32	MMP1
p7563	41.775	Healthy	32	MMP1
p7563	49.1875	Healthy	32	MMP1
p7563	42.65	Healthy	32	MMP1
p7563	51.6	Healthy	32	MMP1
p7563	72.925	Healthy	32	MMP1
p7563	61.725	Healthy	32	MMP1
p7563	43.5875	Healthy	32	MMP1
p7563	47.6	Healthy	32	MMP1
p7563	47.3	Healthy	32	MMP1
p707	58.875	PNP	33	TSC22D3
p707	76.15	PNP	33	TSC22D3
p707	10444.5	PNP	33	TSC22D3
p707	62.85	PNP	33	TSC22D3
p707	56.2	PNP	33	TSC22D3
p707	45.925	PNP	33	TSC22D3
p707	50.725	PNP	33	TSC22D3
p707	66.85	PNP	33	TSC22D3
p707	53.125	PNP	33	TSC22D3
p707	48.25	PNP	33	TSC22D3
p707	38.075	PNP	33	TSC22D3
p707	47.925	PNP	33	TSC22D3
p707	41.375	PNP	33	TSC22D3
p707	26.675	PNP	33	TSC22D3
p707	55.975	Ap200P	33	TSC22D3
p707	55.65	Ap200P	33	TSC22D3
p707	47.725	Ap200P	33	TSC22D3
p707	79.825	Ap200P	33	TSC22D3
p707	50.775	Ap200P	33	TSC22D3
p707	41.9	Ap200P	33	TSC22D3
p707	82.9625	Ap200P	33	TSC22D3
p707	48.95	Ap200P	33	TSC22D3
p707	65.425	Healthy	33	TSC22D3
p707	70.55	Healthy	33	TSC22D3
p707	143.975	Healthy	33	TSC22D3
p707	58.675	Healthy	33	TSC22D3
p707	49.2	Healthy	33	TSC22D3
p707	58.525	Healthy	33	TSC22D3
p707	66.8	Healthy	33	TSC22D3
p707	51.35	Healthy	33	TSC22D3
p707	40	Healthy	33	TSC22D3
p707	36.45	Healthy	33	TSC22D3
p707	65.475	Healthy	33	TSC22D3
p707	56.7375	Healthy	33	TSC22D3
p707	68.25	Healthy	33	TSC22D3
p707	96.475	Healthy	33	TSC22D3
p707	54.975	Healthy	33	TSC22D3
p707	64.3	Healthy	33	TSC22D3
p707	67.2125	Healthy	33	TSC22D3
p707	66.375	Healthy	33	TSC22D3
p9427	24.375	PNP	34	IL12
p9427	37.4	PNP	34	IL12
p9427	25.325	PNP	34	IL12
p9427	25.25	PNP	34	IL12
p9427	27.575	PNP	34	IL12
p9427	26.875	PNP	34	IL12
p9427	892.175	PNP	34	IL12
p9427	24.325	PNP	34	IL12
p9427	24.075	PNP	34	IL12
p9427	24.525	PNP	34	IL12
p9427	53.8375	PNP	34	IL12
p9427	61.7	PNP	34	IL12
p9427	53.5	PNP	34	IL12
p9427	2452.65	PNP	34	IL12
p9427	27.05	Ap200P	34	IL12
p9427	28.325	Ap200P	34	IL12
p9427	25.7	Ap200P	34	IL12
p9427	29.525	Ap200P	34	IL12
p9427	35.3	Ap200P	34	IL12
p9427	31.85	Ap200P	34	IL12
p9427	24.525	Ap200P	34	IL12
p9427	28	Ap200P	34	IL12
p9427	25.425	Healthy	34	IL12
p9427	29.5	Healthy	34	IL12
p9427	31.8	Healthy	34	IL12
p9427	25.35	Healthy	34	IL12
p9427	24.4	Healthy	34	IL12
p9427	33	Healthy	34	IL12
p9427	27.2	Healthy	34	IL12
p9427	45.3	Healthy	34	IL12
p9427	28.1	Healthy	34	IL12
p9427	41.775	Healthy	34	IL12
p9427	24.2	Healthy	34	IL12
p9427	24.75	Healthy	34	IL12
p9427	24.75	Healthy	34	IL12
p9427	24.1	Healthy	34	IL12
p9427	26.825	Healthy	34	IL12
p9427	25.475	Healthy	34	IL12
p9427	28.525	Healthy	34	IL12
p9427	25.025	Healthy	34	IL12
p6107	51.5	PNP	35	YWHAZ
p6107	72.475	PNP	35	YWHAZ
p6107	47.85	PNP	35	YWHAZ
p6107	65.125	PNP	35	YWHAZ
p6107	66	PNP	35	YWHAZ
p6107	44.975	PNP	35	YWHAZ
p6107	55.5125	PNP	35	YWHAZ
p6107	6533.32	PNP	35	YWHAZ
p6107	51.85	PNP	35	YWHAZ
p6107	98.725	PNP	35	YWHAZ
p6107	66.35	PNP	35	YWHAZ
p6107	50.65	PNP	35	YWHAZ
p6107	80.1	PNP	35	YWHAZ
p6107	50.5	PNP	35	YWHAZ
p6107	419.525	Ap200P	35	YWHAZ
p6107	42.225	Ap200P	35	YWHAZ
p6107	50.825	Ap200P	35	YWHAZ
p6107	59.425	Ap200P	35	YWHAZ
p6107	46.225	Ap200P	35	YWHAZ
p6107	34.175	Ap200P	35	YWHAZ
p6107	52.8	Ap200P	35	YWHAZ
p6107	42.65	Ap200P	35	YWHAZ
p6107	62.8	Healthy	35	YWHAZ
p6107	64.8	Healthy	35	YWHAZ
p6107	50.9	Healthy	35	YWHAZ
p6107	41.9125	Healthy	35	YWHAZ
p6107	43.2	Healthy	35	YWHAZ
p6107	41.7125	Healthy	35	YWHAZ
p6107	62	Healthy	35	YWHAZ
p6107	51.35	Healthy	35	YWHAZ
p6107	59.075	Healthy	35	YWHAZ
p6107	46.5	Healthy	35	YWHAZ
p6107	75.8875	Healthy	35	YWHAZ
p6107	51.625	Healthy	35	YWHAZ
p6107	101.325	Healthy	35	YWHAZ
p6107	77.875	Healthy	35	YWHAZ
p6107	47.65	Healthy	35	YWHAZ
p6107	53.15	Healthy	35	YWHAZ
p6107	60.1	Healthy	35	YWHAZ
p6107	47.3	Healthy	35	YWHAZ
p427	72.95	PNP	36	CD300E
p427	46.575	PNP	36	CD300E
p427	56.825	PNP	36	CD300E
p427	46.275	PNP	36	CD300E
p427	46.25	PNP	36	CD300E
p427	40.1	PNP	36	CD300E
p427	4672.3	PNP	36	CD300E
p427	50.9	PNP	36	CD300E
p427	40.025	PNP	36	CD300E
p427	42.65	PNP	36	CD300E
p427	853.125	PNP	36	CD300E
p427	61.7	PNP	36	CD300E
p427	308.538	PNP	36	CD300E
p427	43.625	PNP	36	CD300E
p427	50.65	Ap200P	36	CD300E
p427	54.45	Ap200P	36	CD300E
p427	38	Ap200P	36	CD300E
p427	50.375	Ap200P	36	CD300E
p427	49.45	Ap200P	36	CD300E
p427	41.9	Ap200P	36	CD300E
p427	39.425	Ap200P	36	CD300E
p427	47.65	Ap200P	36	CD300E
p427	48.125	Healthy	36	CD300E
p427	53.225	Healthy	36	CD300E
p427	104.075	Healthy	36	CD300E
p427	53.5	Healthy	36	CD300E
p427	43.2	Healthy	36	CD300E
p427	62.2	Healthy	36	CD300E
p427	39.425	Healthy	36	CD300E
p427	51.35	Healthy	36	CD300E
p427	40	Healthy	36	CD300E
p427	41.775	Healthy	36	CD300E
p427	42.075	Healthy	36	CD300E
p427	44.925	Healthy	36	CD300E
p427	46.85	Healthy	36	CD300E
p427	43.85	Healthy	36	CD300E
p427	47.65	Healthy	36	CD300E
p427	46.9	Healthy	36	CD300E
p427	53.425	Healthy	36	CD300E
p427	56.025	Healthy	36	CD300E
p8310	63.375	PNP	37	AKR1B10
p8310	42.6	PNP	37	AKR1B10
p8310	6755.25	PNP	37	AKR1B10
p8310	191.887	PNP	37	AKR1B10
p8310	64.0875	PNP	37	AKR1B10
p8310	517.237	PNP	37	AKR1B10
p8310	47.8375	PNP	37	AKR1B10
p8310	53.225	PNP	37	AKR1B10
p8310	60.95	PNP	37	AKR1B10
p8310	50.525	PNP	37	AKR1B10
p8310	101.3	PNP	37	AKR1B10
p8310	39	PNP	37	AKR1B10
p8310	45.25	PNP	37	AKR1B10
p8310	50.5	PNP	37	AKR1B10
p8310	50.65	Ap200P	37	AKR1B10
p8310	51.35	Ap200P	37	AKR1B10
p8310	39.2875	Ap200P	37	AKR1B10
p8310	64.075	Ap200P	37	AKR1B10
p8310	43.575	Ap200P	37	AKR1B10
p8310	46.2	Ap200P	37	AKR1B10
p8310	194.375	Ap200P	37	AKR1B10
p8310	126.112	Ap200P	37	AKR1B10
p8310	47.4	Healthy	37	AKR1B10
p8310	61.45	Healthy	37	AKR1B10
p8310	56.2	Healthy	37	AKR1B10
p8310	44.925	Healthy	37	AKR1B10
p8310	49.2	Healthy	37	AKR1B10
p8310	65.9	Healthy	37	AKR1B10
p8310	68.875	Healthy	37	AKR1B10
p8310	38.075	Healthy	37	AKR1B10
p8310	28.1	Healthy	37	AKR1B10
p8310	76.15	Healthy	37	AKR1B10
p8310	49.1875	Healthy	37	AKR1B10
p8310	51.625	Healthy	37	AKR1B10
p8310	62.225	Healthy	37	AKR1B10
p8310	49.8	Healthy	37	AKR1B10
p8310	34.675	Healthy	37	AKR1B10
p8310	67.975	Healthy	37	AKR1B10
p8310	307.625	Healthy	37	AKR1B10
p8310	47.3	Healthy	37	AKR1B10
p6151	65.95	PNP	38	SDR16C5
p6151	110.4	PNP	38	SDR16C5
p6151	50.025	PNP	38	SDR16C5
p6151	47.3	PNP	38	SDR16C5
p6151	51.45	PNP	38	SDR16C5
p6151	69.775	PNP	38	SDR16C5
p6151	53.125	PNP	38	SDR16C5
p6151	48.25	PNP	38	SDR16C5
p6151	46.5	PNP	38	SDR16C5
p6151	48.25	PNP	38	SDR16C5
p6151	135.213	PNP	38	SDR16C5
p6151	52.725	PNP	38	SDR16C5
p6151	5668.7	PNP	38	SDR16C5
p6151	56	PNP	38	SDR16C5
p6151	41.3	Ap200P	38	SDR16C5
p6151	54.45	Ap200P	38	SDR16C5
p6151	47.725	Ap200P	38	SDR16C5
p6151	53.225	Ap200P	38	SDR16C5
p6151	50.775	Ap200P	38	SDR16C5
p6151	52.875	Ap200P	38	SDR16C5
p6151	37.65	Ap200P	38	SDR16C5
p6151	45.65	Ap200P	38	SDR16C5
p6151	49.925	Healthy	38	SDR16C5
p6151	129.325	Healthy	38	SDR16C5
p6151	81.2125	Healthy	38	SDR16C5
p6151	60.275	Healthy	38	SDR16C5
p6151	43.2	Healthy	38	SDR16C5
p6151	41.7125	Healthy	38	SDR16C5
p6151	47.925	Healthy	38	SDR16C5
p6151	51.35	Healthy	38	SDR16C5
p6151	49.95	Healthy	38	SDR16C5
p6151	41.775	Healthy	38	SDR16C5
p6151	42.075	Healthy	38	SDR16C5
p6151	47.225	Healthy	38	SDR16C5
p6151	42.0125	Healthy	38	SDR16C5
p6151	56.2	Healthy	38	SDR16C5
p6151	47.65	Healthy	38	SDR16C5
p6151	41.225	Healthy	38	SDR16C5
p6151	53.425	Healthy	38	SDR16C5
p6151	53.1	Healthy	38	SDR16C5
p8795	47.625	PNP	39	CALML5
p8795	192.55	PNP	39	CALML5
p8795	50.025	PNP	39	CALML5
p8795	47.625	PNP	39	CALML5
p8795	60.25	PNP	39	CALML5
p8795	64.025	PNP	39	CALML5
p8795	51.85	PNP	39	CALML5
p8795	57.125	PNP	39	CALML5
p8795	54.575	PNP	39	CALML5
p8795	5554.68	PNP	39	CALML5
p8795	47.625	PNP	39	CALML5
p8795	47.925	PNP	39	CALML5
p8795	57.925	PNP	39	CALML5
p8795	72.275	PNP	39	CALML5
p8795	49.625	Ap200P	39	CALML5
p8795	53.5	Ap200P	39	CALML5
p8795	46.575	Ap200P	39	CALML5
p8795	47.025	Ap200P	39	CALML5
p8795	56.225	Ap200P	39	CALML5
p8795	69.6	Ap200P	39	CALML5
p8795	51.95	Ap200P	39	CALML5
p8795	60.75	Ap200P	39	CALML5
p8795	46.55	Healthy	39	CALML5
p8795	47.375	Healthy	39	CALML5
p8795	42.575	Healthy	39	CALML5
p8795	61.625	Healthy	39	CALML5
p8795	54.7	Healthy	39	CALML5
p8795	67.7	Healthy	39	CALML5
p8795	57.4	Healthy	39	CALML5
p8795	68.75	Healthy	39	CALML5
p8795	74.7625	Healthy	39	CALML5
p8795	50.8125	Healthy	39	CALML5
p8795	57.1	Healthy	39	CALML5
p8795	56.7375	Healthy	39	CALML5
p8795	46.85	Healthy	39	CALML5
p8795	49.8	Healthy	39	CALML5
p8795	47.65	Healthy	39	CALML5
p8795	53.15	Healthy	39	CALML5
p8795	42.275	Healthy	39	CALML5
p8795	41.8	Healthy	39	CALML5
p10121	57.225	PNP	40	PKP1
p10121	928.712	PNP	40	PKP1
p10121	52.025	PNP	40	PKP1
p10121	51.075	PNP	40	PKP1
p10121	2741.38	PNP	40	PKP1
p10121	163.1	PNP	40	PKP1
p10121	69.625	PNP	40	PKP1
p10121	1688.33	PNP	40	PKP1
p10121	51.85	PNP	40	PKP1
p10121	685.575	PNP	40	PKP1
p10121	99.975	PNP	40	PKP1
p10121	77.55	PNP	40	PKP1
p10121	105.138	PNP	40	PKP1
p10121	95.85	PNP	40	PKP1
p10121	75.4	Ap200P	40	PKP1
p10121	61.725	Ap200P	40	PKP1
p10121	64.125	Ap200P	40	PKP1
p10121	61.6125	Ap200P	40	PKP1
p10121	61.05	Ap200P	40	PKP1
p10121	74.075	Ap200P	40	PKP1
p10121	60.5	Ap200P	40	PKP1
p10121	78.025	Ap200P	40	PKP1
p10121	51.6	Healthy	40	PKP1
p10121	56.1625	Healthy	40	PKP1
p10121	120.025	Healthy	40	PKP1
p10121	62.85	Healthy	40	PKP1
p10121	54.7	Healthy	40	PKP1
p10121	58.525	Healthy	40	PKP1
p10121	54.675	Healthy	40	PKP1
p10121	61.175	Healthy	40	PKP1
p10121	80.9375	Healthy	40	PKP1
p10121	50.8125	Healthy	40	PKP1
p10121	42.075	Healthy	40	PKP1
p10121	51.625	Healthy	40	PKP1
p10121	46.85	Healthy	40	PKP1
p10121	43.85	Healthy	40	PKP1
p10121	74.525	Healthy	40	PKP1
p10121	84.55	Healthy	40	PKP1
p10121	53.425	Healthy	40	PKP1
p10121	36.95	Healthy	40	PKP1
p9814	74.175	PNP	41	RNF125
p9814	88.425	PNP	41	RNF125
p9814	77.8	PNP	41	RNF125
p9814	98.65	PNP	41	RNF125
p9814	1081.03	PNP	41	RNF125
p9814	256.45	PNP	41	RNF125
p9814	529.75	PNP	41	RNF125
p9814	579.65	PNP	41	RNF125
p9814	85.075	PNP	41	RNF125
p9814	91.4875	PNP	41	RNF125
p9814	124.225	PNP	41	RNF125
p9814	5480.5	PNP	41	RNF125
p9814	114.975	PNP	41	RNF125
p9814	1707.29	PNP	41	RNF125
p9814	87.35	Ap200P	41	RNF125
p9814	186.275	Ap200P	41	RNF125
p9814	81.8	Ap200P	41	RNF125
p9814	85.9	Ap200P	41	RNF125
p9814	95.025	Ap200P	41	RNF125
p9814	85.175	Ap200P	41	RNF125
p9814	945.85	Ap200P	41	RNF125
p9814	92.2	Ap200P	41	RNF125
p9814	90.575	Healthy	41	RNF125
p9814	92.0125	Healthy	41	RNF125
p9814	94.975	Healthy	41	RNF125
p9814	134.25	Healthy	41	RNF125
p9814	87.1125	Healthy	41	RNF125
p9814	71.2	Healthy	41	RNF125
p9814	99.15	Healthy	41	RNF125
p9814	116.025	Healthy	41	RNF125
p9814	119.925	Healthy	41	RNF125
p9814	99.15	Healthy	41	RNF125
p9814	121.4	Healthy	41	RNF125
p9814	102.15	Healthy	41	RNF125
p9814	74.525	Healthy	41	RNF125
p9814	72.925	Healthy	41	RNF125
p9814	103.375	Healthy	41	RNF125
p9814	84.55	Healthy	41	RNF125
p9814	74.675	Healthy	41	RNF125
p9814	53.1	Healthy	41	RNF125
p6104	65.35	PNP	42	GBP6
p6104	661.625	PNP	42	GBP6
p6104	61.225	PNP	42	GBP6
p6104	40.9	PNP	42	GBP6
p6104	224.675	PNP	42	GBP6
p6104	41.15	PNP	42	GBP6
p6104	76.075	PNP	42	GBP6
p6104	42.35	PNP	42	GBP6
p6104	51.85	PNP	42	GBP6
p6104	40.875	PNP	42	GBP6
p6104	62	PNP	42	GBP6
p6104	3498.95	PNP	42	GBP6
p6104	548.15	PNP	42	GBP6
p6104	50.5	PNP	42	GBP6
p6104	59.95	Ap200P	42	GBP6
p6104	48.225	Ap200P	42	GBP6
p6104	50.325	Ap200P	42	GBP6
p6104	39.625	Ap200P	42	GBP6
p6104	39	Ap200P	42	GBP6
p6104	43.75	Ap200P	42	GBP6
p6104	43.85	Ap200P	42	GBP6
p6104	38.65	Ap200P	42	GBP6
p6104	59.8	Healthy	42	GBP6
p6104	57.325	Healthy	42	GBP6
p6104	72.7	Healthy	42	GBP6
p6104	38.65	Healthy	42	GBP6
p6104	59.2	Healthy	42	GBP6
p6104	51.375	Healthy	42	GBP6
p6104	57.4	Healthy	42	GBP6
p6104	51.35	Healthy	42	GBP6
p6104	49.95	Healthy	42	GBP6
p6104	46.5	Healthy	42	GBP6
p6104	49.1875	Healthy	42	GBP6
p6104	42.65	Healthy	42	GBP6
p6104	46.85	Healthy	42	GBP6
p6104	56.2	Healthy	42	GBP6
p6104	37.55	Healthy	42	GBP6
p6104	41.225	Healthy	42	GBP6
p6104	47.6	Healthy	42	GBP6
p6104	36.95	Healthy	42	GBP6

## Sheet: Fig 3A
Tissue	variable	value
Adipose Tissue	ADH7	0.0300158
Adrenal Gland	ADH7	0.0174075
Bladder	ADH7	0.0217195
Blood	ADH7	0.010739
Blood Vessel	ADH7	0.0207107
Brain	ADH7	0.00644976
Breast	ADH7	0.0279857
Cervix Uteri	ADH7	0.479219
Colon	ADH7	0.0163495
Esophagus	ADH7	78.7944
Fallopian Tube	ADH7	0.0235434
Heart	ADH7	0.0111196
Kidney	ADH7	0.0140993
Liver	ADH7	0.0701471
Lung	ADH7	0.13018
Muscle	ADH7	0.0109101
Nerve	ADH7	0.0167401
Ovary	ADH7	0.0263607
Pancreas	ADH7	0.0155385
Pituitary	ADH7	0.0168932
Prostate	ADH7	0.0275775
Salivary Gland	ADH7	0.162566
Skin	ADH7	0.0898163
Small Intestine	ADH7	0.0205803
Spleen	ADH7	0.01785
Stomach	ADH7	4.64217
Testis	ADH7	0.0304688
Thyroid	ADH7	0.0148403
Uterus	ADH7	0.0280835
Vagina	ADH7	2.32806
Adipose Tissue	AKR1B10	0.263849
Adrenal Gland	AKR1B10	4.48124
Bladder	AKR1B10	55.4489
Blood	AKR1B10	0.052933
Blood Vessel	AKR1B10	0.45235
Brain	AKR1B10	0.0374915
Breast	AKR1B10	0.229249
Cervix Uteri	AKR1B10	1.8331
Colon	AKR1B10	51.3896
Esophagus	AKR1B10	87.1704
Fallopian Tube	AKR1B10	0.352403
Heart	AKR1B10	0.0927737
Kidney	AKR1B10	10.5245
Liver	AKR1B10	7.86521
Lung	AKR1B10	0.149094
Muscle	AKR1B10	2.0721
Nerve	AKR1B10	2.23016
Ovary	AKR1B10	0.116189
Pancreas	AKR1B10	0.309321
Pituitary	AKR1B10	4.55334
Prostate	AKR1B10	0.500612
Salivary Gland	AKR1B10	2.7371
Skin	AKR1B10	2.71082
Small Intestine	AKR1B10	85.0834
Spleen	AKR1B10	0.0988037
Stomach	AKR1B10	301.441
Testis	AKR1B10	0.506996
Thyroid	AKR1B10	0.497441
Uterus	AKR1B10	0.0858033
Vagina	AKR1B10	138.12
Adipose Tissue	CALML5	0.370143
Adrenal Gland	CALML5	0.337092
Bladder	CALML5	0.215305
Blood	CALML5	0.295256
Blood Vessel	CALML5	0.355263
Brain	CALML5	0.283031
Breast	CALML5	4.09681
Cervix Uteri	CALML5	0.207668
Colon	CALML5	0.361832
Esophagus	CALML5	16.9572
Fallopian Tube	CALML5	0.0649617
Heart	CALML5	0.312129
Kidney	CALML5	0.381621
Liver	CALML5	0.290646
Lung	CALML5	0.350714
Muscle	CALML5	0.305551
Nerve	CALML5	0.364267
Ovary	CALML5	0.381301
Pancreas	CALML5	0.386035
Pituitary	CALML5	0.323893
Prostate	CALML5	0.480566
Salivary Gland	CALML5	112.271
Skin	CALML5	1593.65
Small Intestine	CALML5	0.434734
Spleen	CALML5	0.353369
Stomach	CALML5	0.45566
Testis	CALML5	0.370973
Thyroid	CALML5	0.404885
Uterus	CALML5	0.424945
Vagina	CALML5	187.844
Adipose Tissue	GBP6	0.0307906
Adrenal Gland	GBP6	0.0353749
Bladder	GBP6	0.210757
Blood	GBP6	0.129356
Blood Vessel	GBP6	0.0372655
Brain	GBP6	0.0564715
Breast	GBP6	0.0859576
Cervix Uteri	GBP6	0.178831
Colon	GBP6	0.034625
Esophagus	GBP6	182.776
Fallopian Tube	GBP6	0.0600363
Heart	GBP6	0.0281818
Kidney	GBP6	0.0357995
Liver	GBP6	0.0512461
Lung	GBP6	0.112888
Muscle	GBP6	0.0614168
Nerve	GBP6	0.0407884
Ovary	GBP6	0.150293
Pancreas	GBP6	0.0403353
Pituitary	GBP6	0.457087
Prostate	GBP6	0.0532524
Salivary Gland	GBP6	0.877787
Skin	GBP6	0.276195
Small Intestine	GBP6	0.0511392
Spleen	GBP6	0.0668242
Stomach	GBP6	0.0452225
Testis	GBP6	0.0588428
Thyroid	GBP6	0.0824709
Uterus	GBP6	0.0606882
Vagina	GBP6	31.5227
Adipose Tissue	PADI3	0.0108385
Adrenal Gland	PADI3	0
Bladder	PADI3	62.0422
Blood	PADI3	0.0119685
Blood Vessel	PADI3	0
Brain	PADI3	0
Breast	PADI3	0.0634985
Cervix Uteri	PADI3	0.0473135
Colon	PADI3	0.0241198
Esophagus	PADI3	5.0815
Fallopian Tube	PADI3	0.0219452
Heart	PADI3	0
Kidney	PADI3	0.0122806
Liver	PADI3	0
Lung	PADI3	0.00534612
Muscle	PADI3	0.00928885
Nerve	PADI3	0
Ovary	PADI3	0.00736175
Pancreas	PADI3	0.0112823
Pituitary	PADI3	0.0463963
Prostate	PADI3	0.789167
Salivary Gland	PADI3	0.151361
Skin	PADI3	0.221398
Small Intestine	PADI3	0.038448
Spleen	PADI3	0
Stomach	PADI3	0.0136533
Testis	PADI3	0.14289
Thyroid	PADI3	0
Uterus	PADI3	0.00167078
Vagina	PADI3	2.66172
Adipose Tissue	PKP1	4.82088
Adrenal Gland	PKP1	0.0937439
Bladder	PKP1	3.77752
Blood	PKP1	0.0833159
Blood Vessel	PKP1	0.218982
Brain	PKP1	0.215245
Breast	PKP1	7.65165
Cervix Uteri	PKP1	1.50578
Colon	PKP1	0.121701
Esophagus	PKP1	209.682
Fallopian Tube	PKP1	0.211314
Heart	PKP1	0.122023
Kidney	PKP1	0.156731
Liver	PKP1	0.0797105
Lung	PKP1	2.7152
Muscle	PKP1	0.689873
Nerve	PKP1	0.253458
Ovary	PKP1	0.102219
Pancreas	PKP1	0.0809304
Pituitary	PKP1	0.143225
Prostate	PKP1	15.563
Salivary Gland	PKP1	5.17781
Skin	PKP1	456.565
Small Intestine	PKP1	0.293159
Spleen	PKP1	0.0652067
Stomach	PKP1	0.120974
Testis	PKP1	0.0807408
Thyroid	PKP1	0.244537
Uterus	PKP1	0.165115
Vagina	PKP1	204.706
Adipose Tissue	SCGN	2.60858
Adrenal Gland	SCGN	0.879903
Bladder	SCGN	0.0781162
Blood	SCGN	0.0218408
Blood Vessel	SCGN	0.402144
Brain	SCGN	3.60206
Breast	SCGN	1.55058
Cervix Uteri	SCGN	0.0520978
Colon	SCGN	7.19182
Esophagus	SCGN	0.814922
Fallopian Tube	SCGN	0.0690827
Heart	SCGN	3.61184
Kidney	SCGN	0.929163
Liver	SCGN	0.545225
Lung	SCGN	0.0751558
Muscle	SCGN	0.0218335
Nerve	SCGN	0.0865761
Ovary	SCGN	0.223944
Pancreas	SCGN	19.1847
Pituitary	SCGN	32.6259
Prostate	SCGN	1.19257
Salivary Gland	SCGN	0.108704
Skin	SCGN	0.0458207
Small Intestine	SCGN	4.24095
Spleen	SCGN	0.0602824
Stomach	SCGN	2.0523
Testis	SCGN	0.397742
Thyroid	SCGN	1.42341
Uterus	SCGN	0.0394345
Vagina	SCGN	0.120006
Adipose Tissue	SDR16C5	0.104055
Adrenal Gland	SDR16C5	0.0315767
Bladder	SDR16C5	0.567424
Blood	SDR16C5	0.0252242
Blood Vessel	SDR16C5	0.032352
Brain	SDR16C5	0.728594
Breast	SDR16C5	0.636744
Cervix Uteri	SDR16C5	0.857279
Colon	SDR16C5	0.596019
Esophagus	SDR16C5	18.714
Fallopian Tube	SDR16C5	0.0770143
Heart	SDR16C5	0.034959
Kidney	SDR16C5	0.0466744
Liver	SDR16C5	0.0162237
Lung	SDR16C5	26.6415
Muscle	SDR16C5	0.0400029
Nerve	SDR16C5	0.0783103
Ovary	SDR16C5	0.0537057
Pancreas	SDR16C5	0.0669653
Pituitary	SDR16C5	0.280275
Prostate	SDR16C5	0.117304
Salivary Gland	SDR16C5	4.90514
Skin	SDR16C5	27.2902
Small Intestine	SDR16C5	1.06794
Spleen	SDR16C5	0.0359119
Stomach	SDR16C5	2.3115
Testis	SDR16C5	0.221258
Thyroid	SDR16C5	0.0384475
Uterus	SDR16C5	0.0288296
Vagina	SDR16C5	15.3309
Adipose Tissue	SERPINB3	0.0584203
Adrenal Gland	SERPINB3	0.0893229
Bladder	SERPINB3	0.366459
Blood	SERPINB3	0.046011
Blood Vessel	SERPINB3	0.0609663
Brain	SERPINB3	0.0354434
Breast	SERPINB3	0.0824781
Cervix Uteri	SERPINB3	26.8181
Colon	SERPINB3	0.0728862
Esophagus	SERPINB3	218.972
Fallopian Tube	SERPINB3	0.156356
Heart	SERPINB3	0.0497825
Kidney	SERPINB3	0.0658815
Liver	SERPINB3	0.0730895
Lung	SERPINB3	0.267226
Muscle	SERPINB3	0.0446379
Nerve	SERPINB3	0.0542934
Ovary	SERPINB3	0.077121
Pancreas	SERPINB3	0.0772872
Pituitary	SERPINB3	0.219816
Prostate	SERPINB3	1.64543
Salivary Gland	SERPINB3	2.19597
Skin	SERPINB3	5.67153
Small Intestine	SERPINB3	0.0821099
Spleen	SERPINB3	0.0975727
Stomach	SERPINB3	0.0840688
Testis	SERPINB3	1.14274
Thyroid	SERPINB3	0.0633166
Uterus	SERPINB3	0.0811281
Vagina	SERPINB3	574.411
Adipose Tissue	SERPINB4	0.0198382
Adrenal Gland	SERPINB4	0.0201959
Bladder	SERPINB4	0.121742
Blood	SERPINB4	0.0159773
Blood Vessel	SERPINB4	0.0196462
Brain	SERPINB4	0.00941321
Breast	SERPINB4	0.0400858
Cervix Uteri	SERPINB4	2.76075
Colon	SERPINB4	0.0223828
Esophagus	SERPINB4	29.6848
Fallopian Tube	SERPINB4	0.283676
Heart	SERPINB4	0.0173337
Kidney	SERPINB4	0.0282713
Liver	SERPINB4	0.0204301
Lung	SERPINB4	0.0661921
Muscle	SERPINB4	0.0185862
Nerve	SERPINB4	0.0171097
Ovary	SERPINB4	0.0273789
Pancreas	SERPINB4	0.0225777
Pituitary	SERPINB4	0.0577892
Prostate	SERPINB4	0.418178
Salivary Gland	SERPINB4	1.87999
Skin	SERPINB4	0.343762
Small Intestine	SERPINB4	0.0230364
Spleen	SERPINB4	0.0257273
Stomach	SERPINB4	0.028788
Testis	SERPINB4	0.139446
Thyroid	SERPINB4	0.0213608
Uterus	SERPINB4	0.0224329
Vagina	SERPINB4	138.778
Adipose Tissue	SFN	0.509892
Adrenal Gland	SFN	0.261065
Bladder	SFN	49.9437
Blood	SFN	0.629672
Blood Vessel	SFN	0.953407
Brain	SFN	0.932378
Breast	SFN	13.65
Cervix Uteri	SFN	9.41619
Colon	SFN	62.9192
Esophagus	SFN	1162.03
Fallopian Tube	SFN	2.11046
Heart	SFN	0.371014
Kidney	SFN	7.7835
Liver	SFN	0.541995
Lung	SFN	38.8664
Muscle	SFN	0.303787
Nerve	SFN	0.342895
Ovary	SFN	0.354247
Pancreas	SFN	0.410238
Pituitary	SFN	0.670396
Prostate	SFN	43.7529
Salivary Gland	SFN	45.5674
Skin	SFN	738.802
Small Intestine	SFN	37.4876
Spleen	SFN	0.289261
Stomach	SFN	43.829
Testis	SFN	0.262394
Thyroid	SFN	1.00936
Uterus	SFN	0.34972
Vagina	SFN	646.874
Adipose Tissue	TGM1	2.25645
Adrenal Gland	TGM1	0.239202
Bladder	TGM1	0.108386
Blood	TGM1	0.396085
Blood Vessel	TGM1	0.289929
Brain	TGM1	0.629751
Breast	TGM1	0.670854
Cervix Uteri	TGM1	1.12327
Colon	TGM1	0.250179
Esophagus	TGM1	245.533
Fallopian Tube	TGM1	2.35166
Heart	TGM1	0.165146
Kidney	TGM1	0.617975
Liver	TGM1	0.166242
Lung	TGM1	1.16522
Muscle	TGM1	0.0874169
Nerve	TGM1	2.06764
Ovary	TGM1	0.630156
Pancreas	TGM1	0.259355
Pituitary	TGM1	0.580408
Prostate	TGM1	0.752449
Salivary Gland	TGM1	4.15094
Skin	TGM1	34.1697
Small Intestine	TGM1	0.280431
Spleen	TGM1	0.409946
Stomach	TGM1	0.25283
Testis	TGM1	0.535253
Thyroid	TGM1	0.607015
Uterus	TGM1	0.368276
Vagina	TGM1	107.737
Adipose Tissue	TMPRSS11D	0.0144952
Adrenal Gland	TMPRSS11D	0.0246376
Bladder	TMPRSS11D	0.0238352
Blood	TMPRSS11D	0.0172234
Blood Vessel	TMPRSS11D	0.0225583
Brain	TMPRSS11D	0.0132721
Breast	TMPRSS11D	0.0234173
Cervix Uteri	TMPRSS11D	0.0765956
Colon	TMPRSS11D	0.0200953
Esophagus	TMPRSS11D	46.2693
Fallopian Tube	TMPRSS11D	0.0291499
Heart	TMPRSS11D	0.01338
Kidney	TMPRSS11D	0.0231803
Liver	TMPRSS11D	0.0220257
Lung	TMPRSS11D	0.0169842
Muscle	TMPRSS11D	0.012327
Nerve	TMPRSS11D	0.0252519
Ovary	TMPRSS11D	0.0286856
Pancreas	TMPRSS11D	0.0241732
Pituitary	TMPRSS11D	0.0304867
Prostate	TMPRSS11D	0.0589622
Salivary Gland	TMPRSS11D	0.962171
Skin	TMPRSS11D	0.0555009
Small Intestine	TMPRSS11D	0.0230733
Spleen	TMPRSS11D	0.0275611
Stomach	TMPRSS11D	0.0180888
Testis	TMPRSS11D	0.0680289
Thyroid	TMPRSS11D	0.0290958
Uterus	TMPRSS11D	0.0234387
Vagina	TMPRSS11D	109.113

## Sheet: Fig 3B
Gene	Gene.name	Tissue	Cell.type	nTPM	Cell.type.group
ENSG00000057149	SERPINB3	skin	Fibroblasts	0	Mesenchymal cells
ENSG00000057149	SERPINB3	skin	Fibroblasts	0	Mesenchymal cells
ENSG00000057149	SERPINB3	skin	Fibroblasts	0	Mesenchymal cells
ENSG00000057149	SERPINB3	skin	Endothelial cells	0	Endothelial cells
ENSG00000057149	SERPINB3	skin	Langerhans cells	0	Blood & immune cells
ENSG00000057149	SERPINB3	skin	Suprabasal keratinocytes	0.7	Squamous epithelial cells
ENSG00000057149	SERPINB3	skin	Basal keratinocytes	0	Squamous epithelial cells
ENSG00000057149	SERPINB3	skin	Smooth muscle cells	0	Muscle cells
ENSG00000057149	SERPINB3	skin	Fibroblasts	0	Mesenchymal cells
ENSG00000057149	SERPINB3	skin	Smooth muscle cells	0	Muscle cells
ENSG00000057149	SERPINB3	skin	Endothelial cells	0	Endothelial cells
ENSG00000057149	SERPINB3	skin	Langerhans cells	0	Blood & immune cells
ENSG00000057149	SERPINB3	skin	Melanocytes	0	Pigment cells
ENSG00000057149	SERPINB3	skin	Endothelial cells	0	Endothelial cells
ENSG00000057149	SERPINB3	skin	Smooth muscle cells	0	Muscle cells
ENSG00000057149	SERPINB3	bronchus	Basal respiratory cells	16557	Glandular epithelial cells
ENSG00000057149	SERPINB3	bronchus	Club cells	17937.1	Glandular epithelial cells
ENSG00000057149	SERPINB3	bronchus	Ionocytes	8813.8	Glandular epithelial cells
ENSG00000057149	SERPINB3	bronchus	Basal respiratory cells	2277.5	Glandular epithelial cells
ENSG00000057149	SERPINB3	bronchus	Club cells	5137.6	Glandular epithelial cells
ENSG00000057149	SERPINB3	bronchus	Basal respiratory cells	836.3	Glandular epithelial cells
ENSG00000057149	SERPINB3	bronchus	Club cells	5874.9	Glandular epithelial cells
ENSG00000057149	SERPINB3	bronchus	Ciliated cells	1129.6	Glandular epithelial cells
ENSG00000057149	SERPINB3	bronchus	Club cells	6983.2	Glandular epithelial cells
ENSG00000057149	SERPINB3	bronchus	Basal respiratory cells	1795.5	Glandular epithelial cells
ENSG00000057149	SERPINB3	bronchus	Ciliated cells	567.6	Glandular epithelial cells
ENSG00000057149	SERPINB3	bronchus	Club cells	13168	Glandular epithelial cells
ENSG00000057149	SERPINB3	bronchus	Ciliated cells	1704.1	Glandular epithelial cells
ENSG00000057149	SERPINB3	bronchus	Smooth muscle cells	2523.2	Muscle cells
ENSG00000057149	SERPINB3	bronchus	Basal respiratory cells	3030.2	Glandular epithelial cells
ENSG00000057149	SERPINB3	esophagus	Fibroblasts	2.4	Mesenchymal cells
ENSG00000057149	SERPINB3	esophagus	Squamous epithelial cells	87.4	Squamous epithelial cells
ENSG00000057149	SERPINB3	esophagus	Basal squamous epithelial cells	7.3	Squamous epithelial cells
ENSG00000057149	SERPINB3	esophagus	Endothelial cells	3.2	Endothelial cells
ENSG00000057149	SERPINB3	esophagus	Fibroblasts	3.4	Mesenchymal cells
ENSG00000057149	SERPINB3	esophagus	Squamous epithelial cells	1431.6	Squamous epithelial cells
ENSG00000057149	SERPINB3	esophagus	Fibroblasts	1.6	Mesenchymal cells
ENSG00000057149	SERPINB3	esophagus	Smooth muscle cells	8.4	Muscle cells
ENSG00000057149	SERPINB3	esophagus	Squamous epithelial cells	65.3	Squamous epithelial cells
ENSG00000057149	SERPINB3	esophagus	Endothelial cells	12.9	Endothelial cells
ENSG00000079689	SCGN	skin	Fibroblasts	0	Mesenchymal cells
ENSG00000079689	SCGN	skin	Fibroblasts	0	Mesenchymal cells
ENSG00000079689	SCGN	skin	Fibroblasts	0	Mesenchymal cells
ENSG00000079689	SCGN	skin	Endothelial cells	0	Endothelial cells
ENSG00000079689	SCGN	skin	Langerhans cells	0	Blood & immune cells
ENSG00000079689	SCGN	skin	Suprabasal keratinocytes	0	Squamous epithelial cells
ENSG00000079689	SCGN	skin	Basal keratinocytes	0	Squamous epithelial cells
ENSG00000079689	SCGN	skin	Smooth muscle cells	0	Muscle cells
ENSG00000079689	SCGN	skin	Fibroblasts	0	Mesenchymal cells
ENSG00000079689	SCGN	skin	Smooth muscle cells	0	Muscle cells
ENSG00000079689	SCGN	skin	Endothelial cells	0	Endothelial cells
ENSG00000079689	SCGN	skin	Langerhans cells	0	Blood & immune cells
ENSG00000079689	SCGN	skin	Melanocytes	3.4	Pigment cells
ENSG00000079689	SCGN	skin	Endothelial cells	0	Endothelial cells
ENSG00000079689	SCGN	skin	Smooth muscle cells	0	Muscle cells
ENSG00000079689	SCGN	bronchus	Basal respiratory cells	0.1	Glandular epithelial cells
ENSG00000079689	SCGN	bronchus	Club cells	0	Glandular epithelial cells
ENSG00000079689	SCGN	bronchus	Ionocytes	0.4	Glandular epithelial cells
ENSG00000079689	SCGN	bronchus	Basal respiratory cells	0.5	Glandular epithelial cells
ENSG00000079689	SCGN	bronchus	Club cells	0	Glandular epithelial cells
ENSG00000079689	SCGN	bronchus	Basal respiratory cells	0	Glandular epithelial cells
ENSG00000079689	SCGN	bronchus	Club cells	0	Glandular epithelial cells
ENSG00000079689	SCGN	bronchus	Ciliated cells	0	Glandular epithelial cells
ENSG00000079689	SCGN	bronchus	Club cells	0	Glandular epithelial cells
ENSG00000079689	SCGN	bronchus	Basal respiratory cells	0	Glandular epithelial cells
ENSG00000079689	SCGN	bronchus	Ciliated cells	0	Glandular epithelial cells
ENSG00000079689	SCGN	bronchus	Club cells	0.4	Glandular epithelial cells
ENSG00000079689	SCGN	bronchus	Ciliated cells	0	Glandular epithelial cells
ENSG00000079689	SCGN	bronchus	Smooth muscle cells	0	Muscle cells
ENSG00000079689	SCGN	bronchus	Basal respiratory cells	0	Glandular epithelial cells
ENSG00000079689	SCGN	esophagus	Fibroblasts	0	Mesenchymal cells
ENSG00000079689	SCGN	esophagus	Squamous epithelial cells	0	Squamous epithelial cells
ENSG00000079689	SCGN	esophagus	Basal squamous epithelial cells	0	Squamous epithelial cells
ENSG00000079689	SCGN	esophagus	Endothelial cells	0	Endothelial cells
ENSG00000079689	SCGN	esophagus	Fibroblasts	0	Mesenchymal cells
ENSG00000079689	SCGN	esophagus	Squamous epithelial cells	0	Squamous epithelial cells
ENSG00000079689	SCGN	esophagus	Fibroblasts	0	Mesenchymal cells
ENSG00000079689	SCGN	esophagus	Smooth muscle cells	0	Muscle cells
ENSG00000079689	SCGN	esophagus	Squamous epithelial cells	0	Squamous epithelial cells
ENSG00000079689	SCGN	esophagus	Endothelial cells	0	Endothelial cells
ENSG00000081277	PKP1	skin	Fibroblasts	5.5	Mesenchymal cells
ENSG00000081277	PKP1	skin	Fibroblasts	4.4	Mesenchymal cells
ENSG00000081277	PKP1	skin	Fibroblasts	5.4	Mesenchymal cells
ENSG00000081277	PKP1	skin	Endothelial cells	4.9	Endothelial cells
ENSG00000081277	PKP1	skin	Langerhans cells	8	Blood & immune cells
ENSG00000081277	PKP1	skin	Suprabasal keratinocytes	427.9	Squamous epithelial cells
ENSG00000081277	PKP1	skin	Basal keratinocytes	121.4	Squamous epithelial cells
ENSG00000081277	PKP1	skin	Smooth muscle cells	3.4	Muscle cells
ENSG00000081277	PKP1	skin	Fibroblasts	6.1	Mesenchymal cells
ENSG00000081277	PKP1	skin	Smooth muscle cells	5.7	Muscle cells
ENSG00000081277	PKP1	skin	Endothelial cells	8	Endothelial cells
ENSG00000081277	PKP1	skin	Langerhans cells	7.1	Blood & immune cells
ENSG00000081277	PKP1	skin	Melanocytes	5.2	Pigment cells
ENSG00000081277	PKP1	skin	Endothelial cells	3	Endothelial cells
ENSG00000081277	PKP1	skin	Smooth muscle cells	0	Muscle cells
ENSG00000081277	PKP1	bronchus	Basal respiratory cells	59.8	Glandular epithelial cells
ENSG00000081277	PKP1	bronchus	Club cells	53.5	Glandular epithelial cells
ENSG00000081277	PKP1	bronchus	Ionocytes	26.9	Glandular epithelial cells
ENSG00000081277	PKP1	bronchus	Basal respiratory cells	33.6	Glandular epithelial cells
ENSG00000081277	PKP1	bronchus	Club cells	5	Glandular epithelial cells
ENSG00000081277	PKP1	bronchus	Basal respiratory cells	55.7	Glandular epithelial cells
ENSG00000081277	PKP1	bronchus	Club cells	38.5	Glandular epithelial cells
ENSG00000081277	PKP1	bronchus	Ciliated cells	3.1	Glandular epithelial cells
ENSG00000081277	PKP1	bronchus	Club cells	5.4	Glandular epithelial cells
ENSG00000081277	PKP1	bronchus	Basal respiratory cells	60.2	Glandular epithelial cells
ENSG00000081277	PKP1	bronchus	Ciliated cells	5.3	Glandular epithelial cells
ENSG00000081277	PKP1	bronchus	Club cells	45.4	Glandular epithelial cells
ENSG00000081277	PKP1	bronchus	Ciliated cells	17.6	Glandular epithelial cells
ENSG00000081277	PKP1	bronchus	Smooth muscle cells	11	Muscle cells
ENSG00000081277	PKP1	bronchus	Basal respiratory cells	76.8	Glandular epithelial cells
ENSG00000081277	PKP1	esophagus	Fibroblasts	1.3	Mesenchymal cells
ENSG00000081277	PKP1	esophagus	Squamous epithelial cells	222	Squamous epithelial cells
ENSG00000081277	PKP1	esophagus	Basal squamous epithelial cells	89.8	Squamous epithelial cells
ENSG00000081277	PKP1	esophagus	Endothelial cells	4.2	Endothelial cells
ENSG00000081277	PKP1	esophagus	Fibroblasts	0	Mesenchymal cells
ENSG00000081277	PKP1	esophagus	Squamous epithelial cells	351.7	Squamous epithelial cells
ENSG00000081277	PKP1	esophagus	Fibroblasts	1.6	Mesenchymal cells
ENSG00000081277	PKP1	esophagus	Smooth muscle cells	3.6	Muscle cells
ENSG00000081277	PKP1	esophagus	Squamous epithelial cells	157.4	Squamous epithelial cells
ENSG00000081277	PKP1	esophagus	Endothelial cells	0	Endothelial cells
ENSG00000092295	TGM1	skin	Fibroblasts	0.5	Mesenchymal cells
ENSG00000092295	TGM1	skin	Fibroblasts	0.4	Mesenchymal cells
ENSG00000092295	TGM1	skin	Fibroblasts	0	Mesenchymal cells
ENSG00000092295	TGM1	skin	Endothelial cells	0	Endothelial cells
ENSG00000092295	TGM1	skin	Langerhans cells	0.3	Blood & immune cells
ENSG00000092295	TGM1	skin	Suprabasal keratinocytes	2	Squamous epithelial cells
ENSG00000092295	TGM1	skin	Basal keratinocytes	0.6	Squamous epithelial cells
ENSG00000092295	TGM1	skin	Smooth muscle cells	0	Muscle cells
ENSG00000092295	TGM1	skin	Fibroblasts	0.4	Mesenchymal cells
ENSG00000092295	TGM1	skin	Smooth muscle cells	0	Muscle cells
ENSG00000092295	TGM1	skin	Endothelial cells	0	Endothelial cells
ENSG00000092295	TGM1	skin	Langerhans cells	0	Blood & immune cells
ENSG00000092295	TGM1	skin	Melanocytes	0	Pigment cells
ENSG00000092295	TGM1	skin	Endothelial cells	1	Endothelial cells
ENSG00000092295	TGM1	skin	Smooth muscle cells	0	Muscle cells
ENSG00000092295	TGM1	bronchus	Basal respiratory cells	12.5	Glandular epithelial cells
ENSG00000092295	TGM1	bronchus	Club cells	24.7	Glandular epithelial cells
ENSG00000092295	TGM1	bronchus	Ionocytes	10.7	Glandular epithelial cells
ENSG00000092295	TGM1	bronchus	Basal respiratory cells	45.2	Glandular epithelial cells
ENSG00000092295	TGM1	bronchus	Club cells	11.8	Glandular epithelial cells
ENSG00000092295	TGM1	bronchus	Basal respiratory cells	108.2	Glandular epithelial cells
ENSG00000092295	TGM1	bronchus	Club cells	24.6	Glandular epithelial cells
ENSG00000092295	TGM1	bronchus	Ciliated cells	1.8	Glandular epithelial cells
ENSG00000092295	TGM1	bronchus	Club cells	22	Glandular epithelial cells
ENSG00000092295	TGM1	bronchus	Basal respiratory cells	135.7	Glandular epithelial cells
ENSG00000092295	TGM1	bronchus	Ciliated cells	3.8	Glandular epithelial cells
ENSG00000092295	TGM1	bronchus	Club cells	54.6	Glandular epithelial cells
ENSG00000092295	TGM1	bronchus	Ciliated cells	10.7	Glandular epithelial cells
ENSG00000092295	TGM1	bronchus	Smooth muscle cells	11	Muscle cells
ENSG00000092295	TGM1	bronchus	Basal respiratory cells	5.1	Glandular epithelial cells
ENSG00000092295	TGM1	esophagus	Fibroblasts	0	Mesenchymal cells
ENSG00000092295	TGM1	esophagus	Squamous epithelial cells	7.9	Squamous epithelial cells
ENSG00000092295	TGM1	esophagus	Basal squamous epithelial cells	6.4	Squamous epithelial cells
ENSG00000092295	TGM1	esophagus	Endothelial cells	0	Endothelial cells
ENSG00000092295	TGM1	esophagus	Fibroblasts	1.3	Mesenchymal cells
ENSG00000092295	TGM1	esophagus	Squamous epithelial cells	116.2	Squamous epithelial cells
ENSG00000092295	TGM1	esophagus	Fibroblasts	0.8	Mesenchymal cells
ENSG00000092295	TGM1	esophagus	Smooth muscle cells	0	Muscle cells
ENSG00000092295	TGM1	esophagus	Squamous epithelial cells	3.7	Squamous epithelial cells
ENSG00000092295	TGM1	esophagus	Endothelial cells	0	Endothelial cells
ENSG00000096696	DSP	skin	Fibroblasts	25.9	Mesenchymal cells
ENSG00000096696	DSP	skin	Fibroblasts	20.7	Mesenchymal cells
ENSG00000096696	DSP	skin	Fibroblasts	16.2	Mesenchymal cells
ENSG00000096696	DSP	skin	Endothelial cells	76.1	Endothelial cells
ENSG00000096696	DSP	skin	Langerhans cells	37	Blood & immune cells
ENSG00000096696	DSP	skin	Suprabasal keratinocytes	2429.4	Squamous epithelial cells
ENSG00000096696	DSP	skin	Basal keratinocytes	998.6	Squamous epithelial cells
ENSG00000096696	DSP	skin	Smooth muscle cells	23.1	Muscle cells
ENSG00000096696	DSP	skin	Fibroblasts	12.6	Mesenchymal cells
ENSG00000096696	DSP	skin	Smooth muscle cells	18.6	Muscle cells
ENSG00000096696	DSP	skin	Endothelial cells	132.1	Endothelial cells
ENSG00000096696	DSP	skin	Langerhans cells	15.5	Blood & immune cells
ENSG00000096696	DSP	skin	Melanocytes	24	Pigment cells
ENSG00000096696	DSP	skin	Endothelial cells	38.4	Endothelial cells
ENSG00000096696	DSP	skin	Smooth muscle cells	29.2	Muscle cells
ENSG00000096696	DSP	bronchus	Basal respiratory cells	154.7	Glandular epithelial cells
ENSG00000096696	DSP	bronchus	Club cells	213.1	Glandular epithelial cells
ENSG00000096696	DSP	bronchus	Ionocytes	93.5	Glandular epithelial cells
ENSG00000096696	DSP	bronchus	Basal respiratory cells	110.4	Glandular epithelial cells
ENSG00000096696	DSP	bronchus	Club cells	109	Glandular epithelial cells
ENSG00000096696	DSP	bronchus	Basal respiratory cells	124.7	Glandular epithelial cells
ENSG00000096696	DSP	bronchus	Club cells	139.7	Glandular epithelial cells
ENSG00000096696	DSP	bronchus	Ciliated cells	145.7	Glandular epithelial cells
ENSG00000096696	DSP	bronchus	Club cells	118.5	Glandular epithelial cells
ENSG00000096696	DSP	bronchus	Basal respiratory cells	151	Glandular epithelial cells
ENSG00000096696	DSP	bronchus	Ciliated cells	132.6	Glandular epithelial cells
ENSG00000096696	DSP	bronchus	Club cells	116.4	Glandular epithelial cells
ENSG00000096696	DSP	bronchus	Ciliated cells	119.3	Glandular epithelial cells
ENSG00000096696	DSP	bronchus	Smooth muscle cells	61.6	Muscle cells
ENSG00000096696	DSP	bronchus	Basal respiratory cells	386.2	Glandular epithelial cells
ENSG00000096696	DSP	esophagus	Fibroblasts	13.3	Mesenchymal cells
ENSG00000096696	DSP	esophagus	Squamous epithelial cells	1675.6	Squamous epithelial cells
ENSG00000096696	DSP	esophagus	Basal squamous epithelial cells	588.6	Squamous epithelial cells
ENSG00000096696	DSP	esophagus	Endothelial cells	59.2	Endothelial cells
ENSG00000096696	DSP	esophagus	Fibroblasts	8.9	Mesenchymal cells
ENSG00000096696	DSP	esophagus	Squamous epithelial cells	2551.2	Squamous epithelial cells
ENSG00000096696	DSP	esophagus	Fibroblasts	9.5	Mesenchymal cells
ENSG00000096696	DSP	esophagus	Smooth muscle cells	13.2	Muscle cells
ENSG00000096696	DSP	esophagus	Squamous epithelial cells	696.6	Squamous epithelial cells
ENSG00000096696	DSP	esophagus	Endothelial cells	142.2	Endothelial cells
ENSG00000118898	PPL	skin	Fibroblasts	73.3	Mesenchymal cells
ENSG00000118898	PPL	skin	Fibroblasts	59.6	Mesenchymal cells
ENSG00000118898	PPL	skin	Fibroblasts	78.7	Mesenchymal cells
ENSG00000118898	PPL	skin	Endothelial cells	22.9	Endothelial cells
ENSG00000118898	PPL	skin	Langerhans cells	3.5	Blood & immune cells
ENSG00000118898	PPL	skin	Suprabasal keratinocytes	51.5	Squamous epithelial cells
ENSG00000118898	PPL	skin	Basal keratinocytes	27	Squamous epithelial cells
ENSG00000118898	PPL	skin	Smooth muscle cells	1.4	Muscle cells
ENSG00000118898	PPL	skin	Fibroblasts	9.3	Mesenchymal cells
ENSG00000118898	PPL	skin	Smooth muscle cells	8.1	Muscle cells
ENSG00000118898	PPL	skin	Endothelial cells	32.9	Endothelial cells
ENSG00000118898	PPL	skin	Langerhans cells	3.6	Blood & immune cells
ENSG00000118898	PPL	skin	Melanocytes	5.2	Pigment cells
ENSG00000118898	PPL	skin	Endothelial cells	16.2	Endothelial cells
ENSG00000118898	PPL	skin	Smooth muscle cells	0	Muscle cells
ENSG00000118898	PPL	bronchus	Basal respiratory cells	21.4	Glandular epithelial cells
ENSG00000118898	PPL	bronchus	Club cells	70.4	Glandular epithelial cells
ENSG00000118898	PPL	bronchus	Ionocytes	32.4	Glandular epithelial cells
ENSG00000118898	PPL	bronchus	Basal respiratory cells	21.5	Glandular epithelial cells
ENSG00000118898	PPL	bronchus	Club cells	40.1	Glandular epithelial cells
ENSG00000118898	PPL	bronchus	Basal respiratory cells	45.7	Glandular epithelial cells
ENSG00000118898	PPL	bronchus	Club cells	49.2	Glandular epithelial cells
ENSG00000118898	PPL	bronchus	Ciliated cells	60.7	Glandular epithelial cells
ENSG00000118898	PPL	bronchus	Club cells	38	Glandular epithelial cells
ENSG00000118898	PPL	bronchus	Basal respiratory cells	50.8	Glandular epithelial cells
ENSG00000118898	PPL	bronchus	Ciliated cells	38.9	Glandular epithelial cells
ENSG00000118898	PPL	bronchus	Club cells	50.9	Glandular epithelial cells
ENSG00000118898	PPL	bronchus	Ciliated cells	52.9	Glandular epithelial cells
ENSG00000118898	PPL	bronchus	Smooth muscle cells	13.5	Muscle cells
ENSG00000118898	PPL	bronchus	Basal respiratory cells	13.7	Glandular epithelial cells
ENSG00000118898	PPL	esophagus	Fibroblasts	54.7	Mesenchymal cells
ENSG00000118898	PPL	esophagus	Squamous epithelial cells	131.2	Squamous epithelial cells
ENSG00000118898	PPL	esophagus	Basal squamous epithelial cells	53.9	Squamous epithelial cells
ENSG00000118898	PPL	esophagus	Endothelial cells	10.6	Endothelial cells
ENSG00000118898	PPL	esophagus	Fibroblasts	18.2	Mesenchymal cells
ENSG00000118898	PPL	esophagus	Squamous epithelial cells	260.9	Squamous epithelial cells
ENSG00000118898	PPL	esophagus	Fibroblasts	65.1	Mesenchymal cells
ENSG00000118898	PPL	esophagus	Smooth muscle cells	1.2	Muscle cells
ENSG00000118898	PPL	esophagus	Squamous epithelial cells	41.4	Squamous epithelial cells
ENSG00000118898	PPL	esophagus	Endothelial cells	19.4	Endothelial cells
ENSG00000134757	DSG3	skin	Fibroblasts	2.2	Mesenchymal cells
ENSG00000134757	DSG3	skin	Fibroblasts	1.8	Mesenchymal cells
ENSG00000134757	DSG3	skin	Fibroblasts	3.5	Mesenchymal cells
ENSG00000134757	DSG3	skin	Endothelial cells	2.6	Endothelial cells
ENSG00000134757	DSG3	skin	Langerhans cells	3.1	Blood & immune cells
ENSG00000134757	DSG3	skin	Suprabasal keratinocytes	235.4	Squamous epithelial cells
ENSG00000134757	DSG3	skin	Basal keratinocytes	240.1	Squamous epithelial cells
ENSG00000134757	DSG3	skin	Smooth muscle cells	1.4	Muscle cells
ENSG00000134757	DSG3	skin	Fibroblasts	4.1	Mesenchymal cells
ENSG00000134757	DSG3	skin	Smooth muscle cells	1.6	Muscle cells
ENSG00000134757	DSG3	skin	Endothelial cells	2.2	Endothelial cells
ENSG00000134757	DSG3	skin	Langerhans cells	4.8	Blood & immune cells
ENSG00000134757	DSG3	skin	Melanocytes	1.7	Pigment cells
ENSG00000134757	DSG3	skin	Endothelial cells	1	Endothelial cells
ENSG00000134757	DSG3	skin	Smooth muscle cells	0	Muscle cells
ENSG00000134757	DSG3	bronchus	Basal respiratory cells	29.5	Glandular epithelial cells
ENSG00000134757	DSG3	bronchus	Club cells	25.9	Glandular epithelial cells
ENSG00000134757	DSG3	bronchus	Ionocytes	6.6	Glandular epithelial cells
ENSG00000134757	DSG3	bronchus	Basal respiratory cells	25.5	Glandular epithelial cells
ENSG00000134757	DSG3	bronchus	Club cells	10.1	Glandular epithelial cells
ENSG00000134757	DSG3	bronchus	Basal respiratory cells	22.3	Glandular epithelial cells
ENSG00000134757	DSG3	bronchus	Club cells	14.4	Glandular epithelial cells
ENSG00000134757	DSG3	bronchus	Ciliated cells	8.4	Glandular epithelial cells
ENSG00000134757	DSG3	bronchus	Club cells	7.6	Glandular epithelial cells
ENSG00000134757	DSG3	bronchus	Basal respiratory cells	29.3	Glandular epithelial cells
ENSG00000134757	DSG3	bronchus	Ciliated cells	2.1	Glandular epithelial cells
ENSG00000134757	DSG3	bronchus	Club cells	20.6	Glandular epithelial cells
ENSG00000134757	DSG3	bronchus	Ciliated cells	5.3	Glandular epithelial cells
ENSG00000134757	DSG3	bronchus	Smooth muscle cells	12.7	Muscle cells
ENSG00000134757	DSG3	bronchus	Basal respiratory cells	152.8	Glandular epithelial cells
ENSG00000134757	DSG3	esophagus	Fibroblasts	2.7	Mesenchymal cells
ENSG00000134757	DSG3	esophagus	Squamous epithelial cells	988.3	Squamous epithelial cells
ENSG00000134757	DSG3	esophagus	Basal squamous epithelial cells	565.8	Squamous epithelial cells
ENSG00000134757	DSG3	esophagus	Endothelial cells	7.9	Endothelial cells
ENSG00000134757	DSG3	esophagus	Fibroblasts	2.1	Mesenchymal cells
ENSG00000134757	DSG3	esophagus	Squamous epithelial cells	1201.4	Squamous epithelial cells
ENSG00000134757	DSG3	esophagus	Fibroblasts	3.7	Mesenchymal cells
ENSG00000134757	DSG3	esophagus	Smooth muscle cells	4.8	Muscle cells
ENSG00000134757	DSG3	esophagus	Squamous epithelial cells	1260.7	Squamous epithelial cells
ENSG00000134757	DSG3	esophagus	Endothelial cells	6.5	Endothelial cells
ENSG00000134760	DSG1	skin	Fibroblasts	8	Mesenchymal cells
ENSG00000134760	DSG1	skin	Fibroblasts	6.6	Mesenchymal cells
ENSG00000134760	DSG1	skin	Fibroblasts	4.7	Mesenchymal cells
ENSG00000134760	DSG1	skin	Endothelial cells	7.9	Endothelial cells
ENSG00000134760	DSG1	skin	Langerhans cells	10.1	Blood & immune cells
ENSG00000134760	DSG1	skin	Suprabasal keratinocytes	853.8	Squamous epithelial cells
ENSG00000134760	DSG1	skin	Basal keratinocytes	252.5	Squamous epithelial cells
ENSG00000134760	DSG1	skin	Smooth muscle cells	5.3	Muscle cells
ENSG00000134760	DSG1	skin	Fibroblasts	2	Mesenchymal cells
ENSG00000134760	DSG1	skin	Smooth muscle cells	4.9	Muscle cells
ENSG00000134760	DSG1	skin	Endothelial cells	7.3	Endothelial cells
ENSG00000134760	DSG1	skin	Langerhans cells	8.3	Blood & immune cells
ENSG00000134760	DSG1	skin	Melanocytes	6.9	Pigment cells
ENSG00000134760	DSG1	skin	Endothelial cells	5.1	Endothelial cells
ENSG00000134760	DSG1	skin	Smooth muscle cells	0	Muscle cells
ENSG00000134760	DSG1	bronchus	Basal respiratory cells	0	Glandular epithelial cells
ENSG00000134760	DSG1	bronchus	Club cells	0	Glandular epithelial cells
ENSG00000134760	DSG1	bronchus	Ionocytes	0	Glandular epithelial cells
ENSG00000134760	DSG1	bronchus	Basal respiratory cells	0	Glandular epithelial cells
ENSG00000134760	DSG1	bronchus	Club cells	0	Glandular epithelial cells
ENSG00000134760	DSG1	bronchus	Basal respiratory cells	0	Glandular epithelial cells
ENSG00000134760	DSG1	bronchus	Club cells	0	Glandular epithelial cells
ENSG00000134760	DSG1	bronchus	Ciliated cells	0	Glandular epithelial cells
ENSG00000134760	DSG1	bronchus	Club cells	0	Glandular epithelial cells
ENSG00000134760	DSG1	bronchus	Basal respiratory cells	0	Glandular epithelial cells
ENSG00000134760	DSG1	bronchus	Ciliated cells	0	Glandular epithelial cells
ENSG00000134760	DSG1	bronchus	Club cells	0	Glandular epithelial cells
ENSG00000134760	DSG1	bronchus	Ciliated cells	0	Glandular epithelial cells
ENSG00000134760	DSG1	bronchus	Smooth muscle cells	0	Muscle cells
ENSG00000134760	DSG1	bronchus	Basal respiratory cells	1.7	Glandular epithelial cells
ENSG00000134760	DSG1	esophagus	Fibroblasts	0	Mesenchymal cells
ENSG00000134760	DSG1	esophagus	Squamous epithelial cells	5.8	Squamous epithelial cells
ENSG00000134760	DSG1	esophagus	Basal squamous epithelial cells	0.9	Squamous epithelial cells
ENSG00000134760	DSG1	esophagus	Endothelial cells	0	Endothelial cells
ENSG00000134760	DSG1	esophagus	Fibroblasts	0	Mesenchymal cells
ENSG00000134760	DSG1	esophagus	Squamous epithelial cells	22.6	Squamous epithelial cells
ENSG00000134760	DSG1	esophagus	Fibroblasts	0	Mesenchymal cells
ENSG00000134760	DSG1	esophagus	Smooth muscle cells	0	Muscle cells
ENSG00000134760	DSG1	esophagus	Squamous epithelial cells	2.8	Squamous epithelial cells
ENSG00000134760	DSG1	esophagus	Endothelial cells	0	Endothelial cells
ENSG00000142619	PADI3	skin	Fibroblasts	0	Mesenchymal cells
ENSG00000142619	PADI3	skin	Fibroblasts	0	Mesenchymal cells
ENSG00000142619	PADI3	skin	Fibroblasts	0	Mesenchymal cells
ENSG00000142619	PADI3	skin	Endothelial cells	0	Endothelial cells
ENSG00000142619	PADI3	skin	Langerhans cells	0	Blood & immune cells
ENSG00000142619	PADI3	skin	Suprabasal keratinocytes	0	Squamous epithelial cells
ENSG00000142619	PADI3	skin	Basal keratinocytes	0	Squamous epithelial cells
ENSG00000142619	PADI3	skin	Smooth muscle cells	0	Muscle cells
ENSG00000142619	PADI3	skin	Fibroblasts	0	Mesenchymal cells
ENSG00000142619	PADI3	skin	Smooth muscle cells	0	Muscle cells
ENSG00000142619	PADI3	skin	Endothelial cells	0	Endothelial cells
ENSG00000142619	PADI3	skin	Langerhans cells	0	Blood & immune cells
ENSG00000142619	PADI3	skin	Melanocytes	0	Pigment cells
ENSG00000142619	PADI3	skin	Endothelial cells	0	Endothelial cells
ENSG00000142619	PADI3	skin	Smooth muscle cells	0	Muscle cells
ENSG00000142619	PADI3	bronchus	Basal respiratory cells	0	Glandular epithelial cells
ENSG00000142619	PADI3	bronchus	Club cells	0.7	Glandular epithelial cells
ENSG00000142619	PADI3	bronchus	Ionocytes	1.1	Glandular epithelial cells
ENSG00000142619	PADI3	bronchus	Basal respiratory cells	0	Glandular epithelial cells
ENSG00000142619	PADI3	bronchus	Club cells	0	Glandular epithelial cells
ENSG00000142619	PADI3	bronchus	Basal respiratory cells	0	Glandular epithelial cells
ENSG00000142619	PADI3	bronchus	Club cells	0	Glandular epithelial cells
ENSG00000142619	PADI3	bronchus	Ciliated cells	0.2	Glandular epithelial cells
ENSG00000142619	PADI3	bronchus	Club cells	0	Glandular epithelial cells
ENSG00000142619	PADI3	bronchus	Basal respiratory cells	0.6	Glandular epithelial cells
ENSG00000142619	PADI3	bronchus	Ciliated cells	0	Glandular epithelial cells
ENSG00000142619	PADI3	bronchus	Club cells	0.4	Glandular epithelial cells
ENSG00000142619	PADI3	bronchus	Ciliated cells	0.4	Glandular epithelial cells
ENSG00000142619	PADI3	bronchus	Smooth muscle cells	0	Muscle cells
ENSG00000142619	PADI3	bronchus	Basal respiratory cells	1.3	Glandular epithelial cells
ENSG00000142619	PADI3	esophagus	Fibroblasts	0	Mesenchymal cells
ENSG00000142619	PADI3	esophagus	Squamous epithelial cells	0.8	Squamous epithelial cells
ENSG00000142619	PADI3	esophagus	Basal squamous epithelial cells	0.7	Squamous epithelial cells
ENSG00000142619	PADI3	esophagus	Endothelial cells	0	Endothelial cells
ENSG00000142619	PADI3	esophagus	Fibroblasts	0	Mesenchymal cells
ENSG00000142619	PADI3	esophagus	Squamous epithelial cells	1	Squamous epithelial cells
ENSG00000142619	PADI3	esophagus	Fibroblasts	0	Mesenchymal cells
ENSG00000142619	PADI3	esophagus	Smooth muscle cells	0	Muscle cells
ENSG00000142619	PADI3	esophagus	Squamous epithelial cells	0.9	Squamous epithelial cells
ENSG00000142619	PADI3	esophagus	Endothelial cells	0	Endothelial cells
ENSG00000153802	TMPRSS11D	skin	Fibroblasts	0	Mesenchymal cells
ENSG00000153802	TMPRSS11D	skin	Fibroblasts	0	Mesenchymal cells
ENSG00000153802	TMPRSS11D	skin	Fibroblasts	0	Mesenchymal cells
ENSG00000153802	TMPRSS11D	skin	Endothelial cells	0	Endothelial cells
ENSG00000153802	TMPRSS11D	skin	Langerhans cells	0	Blood & immune cells
ENSG00000153802	TMPRSS11D	skin	Suprabasal keratinocytes	0	Squamous epithelial cells
ENSG00000153802	TMPRSS11D	skin	Basal keratinocytes	0	Squamous epithelial cells
ENSG00000153802	TMPRSS11D	skin	Smooth muscle cells	0	Muscle cells
ENSG00000153802	TMPRSS11D	skin	Fibroblasts	0	Mesenchymal cells
ENSG00000153802	TMPRSS11D	skin	Smooth muscle cells	0	Muscle cells
ENSG00000153802	TMPRSS11D	skin	Endothelial cells	0	Endothelial cells
ENSG00000153802	TMPRSS11D	skin	Langerhans cells	0	Blood & immune cells
ENSG00000153802	TMPRSS11D	skin	Melanocytes	0	Pigment cells
ENSG00000153802	TMPRSS11D	skin	Endothelial cells	0	Endothelial cells
ENSG00000153802	TMPRSS11D	skin	Smooth muscle cells	0	Muscle cells
ENSG00000153802	TMPRSS11D	bronchus	Basal respiratory cells	58.5	Glandular epithelial cells
ENSG00000153802	TMPRSS11D	bronchus	Club cells	43	Glandular epithelial cells
ENSG00000153802	TMPRSS11D	bronchus	Ionocytes	9.6	Glandular epithelial cells
ENSG00000153802	TMPRSS11D	bronchus	Basal respiratory cells	7.2	Glandular epithelial cells
ENSG00000153802	TMPRSS11D	bronchus	Club cells	4.8	Glandular epithelial cells
ENSG00000153802	TMPRSS11D	bronchus	Basal respiratory cells	0.5	Glandular epithelial cells
ENSG00000153802	TMPRSS11D	bronchus	Club cells	11.2	Glandular epithelial cells
ENSG00000153802	TMPRSS11D	bronchus	Ciliated cells	4.9	Glandular epithelial cells
ENSG00000153802	TMPRSS11D	bronchus	Club cells	7.4	Glandular epithelial cells
ENSG00000153802	TMPRSS11D	bronchus	Basal respiratory cells	9	Glandular epithelial cells
ENSG00000153802	TMPRSS11D	bronchus	Ciliated cells	2.5	Glandular epithelial cells
ENSG00000153802	TMPRSS11D	bronchus	Club cells	32.4	Glandular epithelial cells
ENSG00000153802	TMPRSS11D	bronchus	Ciliated cells	4.9	Glandular epithelial cells
ENSG00000153802	TMPRSS11D	bronchus	Smooth muscle cells	5.9	Muscle cells
ENSG00000153802	TMPRSS11D	bronchus	Basal respiratory cells	7.7	Glandular epithelial cells
ENSG00000153802	TMPRSS11D	esophagus	Fibroblasts	0	Mesenchymal cells
ENSG00000153802	TMPRSS11D	esophagus	Squamous epithelial cells	0.9	Squamous epithelial cells
ENSG00000153802	TMPRSS11D	esophagus	Basal squamous epithelial cells	0.7	Squamous epithelial cells
ENSG00000153802	TMPRSS11D	esophagus	Endothelial cells	0	Endothelial cells
ENSG00000153802	TMPRSS11D	esophagus	Fibroblasts	0	Mesenchymal cells
ENSG00000153802	TMPRSS11D	esophagus	Squamous epithelial cells	4.3	Squamous epithelial cells
ENSG00000153802	TMPRSS11D	esophagus	Fibroblasts	0	Mesenchymal cells
ENSG00000153802	TMPRSS11D	esophagus	Smooth muscle cells	0	Muscle cells
ENSG00000153802	TMPRSS11D	esophagus	Squamous epithelial cells	0.9	Squamous epithelial cells
ENSG00000153802	TMPRSS11D	esophagus	Endothelial cells	0	Endothelial cells
ENSG00000166535	A2ML1	skin	Fibroblasts	0	Mesenchymal cells
ENSG00000166535	A2ML1	skin	Fibroblasts	0.4	Mesenchymal cells
ENSG00000166535	A2ML1	skin	Fibroblasts	0.2	Mesenchymal cells
ENSG00000166535	A2ML1	skin	Endothelial cells	0.6	Endothelial cells
ENSG00000166535	A2ML1	skin	Langerhans cells	0	Blood & immune cells
ENSG00000166535	A2ML1	skin	Suprabasal keratinocytes	13.1	Squamous epithelial cells
ENSG00000166535	A2ML1	skin	Basal keratinocytes	0	Squamous epithelial cells
ENSG00000166535	A2ML1	skin	Smooth muscle cells	0.5	Muscle cells
ENSG00000166535	A2ML1	skin	Fibroblasts	0.4	Mesenchymal cells
ENSG00000166535	A2ML1	skin	Smooth muscle cells	0	Muscle cells
ENSG00000166535	A2ML1	skin	Endothelial cells	0.7	Endothelial cells
ENSG00000166535	A2ML1	skin	Langerhans cells	0	Blood & immune cells
ENSG00000166535	A2ML1	skin	Melanocytes	1.7	Pigment cells
ENSG00000166535	A2ML1	skin	Endothelial cells	0	Endothelial cells
ENSG00000166535	A2ML1	skin	Smooth muscle cells	0	Muscle cells
ENSG00000166535	A2ML1	bronchus	Basal respiratory cells	2.5	Glandular epithelial cells
ENSG00000166535	A2ML1	bronchus	Club cells	3.8	Glandular epithelial cells
ENSG00000166535	A2ML1	bronchus	Ionocytes	0.7	Glandular epithelial cells
ENSG00000166535	A2ML1	bronchus	Basal respiratory cells	0	Glandular epithelial cells
ENSG00000166535	A2ML1	bronchus	Club cells	1.1	Glandular epithelial cells
ENSG00000166535	A2ML1	bronchus	Basal respiratory cells	0	Glandular epithelial cells
ENSG00000166535	A2ML1	bronchus	Club cells	10	Glandular epithelial cells
ENSG00000166535	A2ML1	bronchus	Ciliated cells	0	Glandular epithelial cells
ENSG00000166535	A2ML1	bronchus	Club cells	2.3	Glandular epithelial cells
ENSG00000166535	A2ML1	bronchus	Basal respiratory cells	0	Glandular epithelial cells
ENSG00000166535	A2ML1	bronchus	Ciliated cells	0.4	Glandular epithelial cells
ENSG00000166535	A2ML1	bronchus	Club cells	2.1	Glandular epithelial cells
ENSG00000166535	A2ML1	bronchus	Ciliated cells	1.2	Glandular epithelial cells
ENSG00000166535	A2ML1	bronchus	Smooth muscle cells	0.8	Muscle cells
ENSG00000166535	A2ML1	bronchus	Basal respiratory cells	6.4	Glandular epithelial cells
ENSG00000166535	A2ML1	esophagus	Fibroblasts	0.5	Mesenchymal cells
ENSG00000166535	A2ML1	esophagus	Squamous epithelial cells	84	Squamous epithelial cells
ENSG00000166535	A2ML1	esophagus	Basal squamous epithelial cells	6.6	Squamous epithelial cells
ENSG00000166535	A2ML1	esophagus	Endothelial cells	1.4	Endothelial cells
ENSG00000166535	A2ML1	esophagus	Fibroblasts	0.8	Mesenchymal cells
ENSG00000166535	A2ML1	esophagus	Squamous epithelial cells	328.7	Squamous epithelial cells
ENSG00000166535	A2ML1	esophagus	Fibroblasts	0.4	Mesenchymal cells
ENSG00000166535	A2ML1	esophagus	Smooth muscle cells	0	Muscle cells
ENSG00000166535	A2ML1	esophagus	Squamous epithelial cells	35	Squamous epithelial cells
ENSG00000166535	A2ML1	esophagus	Endothelial cells	0	Endothelial cells
ENSG00000167880	EVPL	skin	Fibroblasts	1.2	Mesenchymal cells
ENSG00000167880	EVPL	skin	Fibroblasts	0.9	Mesenchymal cells
ENSG00000167880	EVPL	skin	Fibroblasts	0.7	Mesenchymal cells
ENSG00000167880	EVPL	skin	Endothelial cells	0.4	Endothelial cells
ENSG00000167880	EVPL	skin	Langerhans cells	0.3	Blood & immune cells
ENSG00000167880	EVPL	skin	Suprabasal keratinocytes	27	Squamous epithelial cells
ENSG00000167880	EVPL	skin	Basal keratinocytes	12.2	Squamous epithelial cells
ENSG00000167880	EVPL	skin	Smooth muscle cells	0.5	Muscle cells
ENSG00000167880	EVPL	skin	Fibroblasts	0	Mesenchymal cells
ENSG00000167880	EVPL	skin	Smooth muscle cells	0.8	Muscle cells
ENSG00000167880	EVPL	skin	Endothelial cells	1.5	Endothelial cells
ENSG00000167880	EVPL	skin	Langerhans cells	0	Blood & immune cells
ENSG00000167880	EVPL	skin	Melanocytes	0	Pigment cells
ENSG00000167880	EVPL	skin	Endothelial cells	0	Endothelial cells
ENSG00000167880	EVPL	skin	Smooth muscle cells	0	Muscle cells
ENSG00000167880	EVPL	bronchus	Basal respiratory cells	10.1	Glandular epithelial cells
ENSG00000167880	EVPL	bronchus	Club cells	25.6	Glandular epithelial cells
ENSG00000167880	EVPL	bronchus	Ionocytes	7.4	Glandular epithelial cells
ENSG00000167880	EVPL	bronchus	Basal respiratory cells	6.6	Glandular epithelial cells
ENSG00000167880	EVPL	bronchus	Club cells	17.7	Glandular epithelial cells
ENSG00000167880	EVPL	bronchus	Basal respiratory cells	8.8	Glandular epithelial cells
ENSG00000167880	EVPL	bronchus	Club cells	21	Glandular epithelial cells
ENSG00000167880	EVPL	bronchus	Ciliated cells	20.7	Glandular epithelial cells
ENSG00000167880	EVPL	bronchus	Club cells	21.2	Glandular epithelial cells
ENSG00000167880	EVPL	bronchus	Basal respiratory cells	14.6	Glandular epithelial cells
ENSG00000167880	EVPL	bronchus	Ciliated cells	15.1	Glandular epithelial cells
ENSG00000167880	EVPL	bronchus	Club cells	13	Glandular epithelial cells
ENSG00000167880	EVPL	bronchus	Ciliated cells	27.1	Glandular epithelial cells
ENSG00000167880	EVPL	bronchus	Smooth muscle cells	5.9	Muscle cells
ENSG00000167880	EVPL	bronchus	Basal respiratory cells	7.7	Glandular epithelial cells
ENSG00000167880	EVPL	esophagus	Fibroblasts	0.5	Mesenchymal cells
ENSG00000167880	EVPL	esophagus	Squamous epithelial cells	78.4	Squamous epithelial cells
ENSG00000167880	EVPL	esophagus	Basal squamous epithelial cells	31.2	Squamous epithelial cells
ENSG00000167880	EVPL	esophagus	Endothelial cells	0	Endothelial cells
ENSG00000167880	EVPL	esophagus	Fibroblasts	0.4	Mesenchymal cells
ENSG00000167880	EVPL	esophagus	Squamous epithelial cells	152.2	Squamous epithelial cells
ENSG00000167880	EVPL	esophagus	Fibroblasts	0	Mesenchymal cells
ENSG00000167880	EVPL	esophagus	Smooth muscle cells	0	Muscle cells
ENSG00000167880	EVPL	esophagus	Squamous epithelial cells	81	Squamous epithelial cells
ENSG00000167880	EVPL	esophagus	Endothelial cells	0	Endothelial cells
ENSG00000170786	SDR16C5	skin	Fibroblasts	1.2	Mesenchymal cells
ENSG00000170786	SDR16C5	skin	Fibroblasts	1.3	Mesenchymal cells
ENSG00000170786	SDR16C5	skin	Fibroblasts	1.2	Mesenchymal cells
ENSG00000170786	SDR16C5	skin	Endothelial cells	24.3	Endothelial cells
ENSG00000170786	SDR16C5	skin	Langerhans cells	0.7	Blood & immune cells
ENSG00000170786	SDR16C5	skin	Suprabasal keratinocytes	70.8	Squamous epithelial cells
ENSG00000170786	SDR16C5	skin	Basal keratinocytes	58	Squamous epithelial cells
ENSG00000170786	SDR16C5	skin	Smooth muscle cells	0.5	Muscle cells
ENSG00000170786	SDR16C5	skin	Fibroblasts	0.8	Mesenchymal cells
ENSG00000170786	SDR16C5	skin	Smooth muscle cells	0.8	Muscle cells
ENSG00000170786	SDR16C5	skin	Endothelial cells	0.7	Endothelial cells
ENSG00000170786	SDR16C5	skin	Langerhans cells	2.4	Blood & immune cells
ENSG00000170786	SDR16C5	skin	Melanocytes	1.7	Pigment cells
ENSG00000170786	SDR16C5	skin	Endothelial cells	3	Endothelial cells
ENSG00000170786	SDR16C5	skin	Smooth muscle cells	0	Muscle cells
ENSG00000170786	SDR16C5	bronchus	Basal respiratory cells	704	Glandular epithelial cells
ENSG00000170786	SDR16C5	bronchus	Club cells	148.2	Glandular epithelial cells
ENSG00000170786	SDR16C5	bronchus	Ionocytes	287.9	Glandular epithelial cells
ENSG00000170786	SDR16C5	bronchus	Basal respiratory cells	174.8	Glandular epithelial cells
ENSG00000170786	SDR16C5	bronchus	Club cells	116.9	Glandular epithelial cells
ENSG00000170786	SDR16C5	bronchus	Basal respiratory cells	126.9	Glandular epithelial cells
ENSG00000170786	SDR16C5	bronchus	Club cells	276.3	Glandular epithelial cells
ENSG00000170786	SDR16C5	bronchus	Ciliated cells	91.1	Glandular epithelial cells
ENSG00000170786	SDR16C5	bronchus	Club cells	165	Glandular epithelial cells
ENSG00000170786	SDR16C5	bronchus	Basal respiratory cells	76.1	Glandular epithelial cells
ENSG00000170786	SDR16C5	bronchus	Ciliated cells	108.6	Glandular epithelial cells
ENSG00000170786	SDR16C5	bronchus	Club cells	268.6	Glandular epithelial cells
ENSG00000170786	SDR16C5	bronchus	Ciliated cells	109.5	Glandular epithelial cells
ENSG00000170786	SDR16C5	bronchus	Smooth muscle cells	67.5	Muscle cells
ENSG00000170786	SDR16C5	bronchus	Basal respiratory cells	76	Glandular epithelial cells
ENSG00000170786	SDR16C5	esophagus	Fibroblasts	0	Mesenchymal cells
ENSG00000170786	SDR16C5	esophagus	Squamous epithelial cells	31	Squamous epithelial cells
ENSG00000170786	SDR16C5	esophagus	Basal squamous epithelial cells	6.4	Squamous epithelial cells
ENSG00000170786	SDR16C5	esophagus	Endothelial cells	1.9	Endothelial cells
ENSG00000170786	SDR16C5	esophagus	Fibroblasts	0	Mesenchymal cells
ENSG00000170786	SDR16C5	esophagus	Squamous epithelial cells	69.2	Squamous epithelial cells
ENSG00000170786	SDR16C5	esophagus	Fibroblasts	0	Mesenchymal cells
ENSG00000170786	SDR16C5	esophagus	Smooth muscle cells	0	Muscle cells
ENSG00000170786	SDR16C5	esophagus	Squamous epithelial cells	33.1	Squamous epithelial cells
ENSG00000170786	SDR16C5	esophagus	Endothelial cells	0	Endothelial cells
ENSG00000175793	SFN	skin	Fibroblasts	160.1	Mesenchymal cells
ENSG00000175793	SFN	skin	Fibroblasts	147.6	Mesenchymal cells
ENSG00000175793	SFN	skin	Fibroblasts	133	Mesenchymal cells
ENSG00000175793	SFN	skin	Endothelial cells	166.7	Endothelial cells
ENSG00000175793	SFN	skin	Langerhans cells	192.1	Blood & immune cells
ENSG00000175793	SFN	skin	Suprabasal keratinocytes	10913.8	Squamous epithelial cells
ENSG00000175793	SFN	skin	Basal keratinocytes	8436	Squamous epithelial cells
ENSG00000175793	SFN	skin	Smooth muscle cells	128.6	Muscle cells
ENSG00000175793	SFN	skin	Fibroblasts	72.9	Mesenchymal cells
ENSG00000175793	SFN	skin	Smooth muscle cells	111.6	Muscle cells
ENSG00000175793	SFN	skin	Endothelial cells	117.5	Endothelial cells
ENSG00000175793	SFN	skin	Langerhans cells	153.4	Blood & immune cells
ENSG00000175793	SFN	skin	Melanocytes	115.1	Pigment cells
ENSG00000175793	SFN	skin	Endothelial cells	127.3	Endothelial cells
ENSG00000175793	SFN	skin	Smooth muscle cells	109.6	Muscle cells
ENSG00000175793	SFN	bronchus	Basal respiratory cells	706.7	Glandular epithelial cells
ENSG00000175793	SFN	bronchus	Club cells	649.1	Glandular epithelial cells
ENSG00000175793	SFN	bronchus	Ionocytes	212.8	Glandular epithelial cells
ENSG00000175793	SFN	bronchus	Basal respiratory cells	1622.9	Glandular epithelial cells
ENSG00000175793	SFN	bronchus	Club cells	223.6	Glandular epithelial cells
ENSG00000175793	SFN	bronchus	Basal respiratory cells	1177.9	Glandular epithelial cells
ENSG00000175793	SFN	bronchus	Club cells	340.5	Glandular epithelial cells
ENSG00000175793	SFN	bronchus	Ciliated cells	322.1	Glandular epithelial cells
ENSG00000175793	SFN	bronchus	Club cells	297.8	Glandular epithelial cells
ENSG00000175793	SFN	bronchus	Basal respiratory cells	1788.2	Glandular epithelial cells
ENSG00000175793	SFN	bronchus	Ciliated cells	251.3	Glandular epithelial cells
ENSG00000175793	SFN	bronchus	Club cells	408.6	Glandular epithelial cells
ENSG00000175793	SFN	bronchus	Ciliated cells	220.2	Glandular epithelial cells
ENSG00000175793	SFN	bronchus	Smooth muscle cells	267.4	Muscle cells
ENSG00000175793	SFN	bronchus	Basal respiratory cells	2128.6	Glandular epithelial cells
ENSG00000175793	SFN	esophagus	Fibroblasts	17.5	Mesenchymal cells
ENSG00000175793	SFN	esophagus	Squamous epithelial cells	3050.8	Squamous epithelial cells
ENSG00000175793	SFN	esophagus	Basal squamous epithelial cells	1977.4	Squamous epithelial cells
ENSG00000175793	SFN	esophagus	Endothelial cells	31	Endothelial cells
ENSG00000175793	SFN	esophagus	Fibroblasts	19	Mesenchymal cells
ENSG00000175793	SFN	esophagus	Squamous epithelial cells	4431.4	Squamous epithelial cells
ENSG00000175793	SFN	esophagus	Fibroblasts	16.1	Mesenchymal cells
ENSG00000175793	SFN	esophagus	Smooth muscle cells	27.6	Muscle cells
ENSG00000175793	SFN	esophagus	Squamous epithelial cells	5269.1	Squamous epithelial cells
ENSG00000175793	SFN	esophagus	Endothelial cells	19.4	Endothelial cells
ENSG00000178372	CALML5	skin	Fibroblasts	3.6	Mesenchymal cells
ENSG00000178372	CALML5	skin	Fibroblasts	3.3	Mesenchymal cells
ENSG00000178372	CALML5	skin	Fibroblasts	3.5	Mesenchymal cells
ENSG00000178372	CALML5	skin	Endothelial cells	4.4	Endothelial cells
ENSG00000178372	CALML5	skin	Langerhans cells	3.8	Blood & immune cells
ENSG00000178372	CALML5	skin	Suprabasal keratinocytes	341.7	Squamous epithelial cells
ENSG00000178372	CALML5	skin	Basal keratinocytes	12	Squamous epithelial cells
ENSG00000178372	CALML5	skin	Smooth muscle cells	2.9	Muscle cells
ENSG00000178372	CALML5	skin	Fibroblasts	2	Mesenchymal cells
ENSG00000178372	CALML5	skin	Smooth muscle cells	4.9	Muscle cells
ENSG00000178372	CALML5	skin	Endothelial cells	5.8	Endothelial cells
ENSG00000178372	CALML5	skin	Langerhans cells	3.6	Blood & immune cells
ENSG00000178372	CALML5	skin	Melanocytes	65.3	Pigment cells
ENSG00000178372	CALML5	skin	Endothelial cells	0	Endothelial cells
ENSG00000178372	CALML5	skin	Smooth muscle cells	0	Muscle cells
ENSG00000178372	CALML5	bronchus	Basal respiratory cells	3.9	Glandular epithelial cells
ENSG00000178372	CALML5	bronchus	Club cells	3.3	Glandular epithelial cells
ENSG00000178372	CALML5	bronchus	Ionocytes	3.3	Glandular epithelial cells
ENSG00000178372	CALML5	bronchus	Basal respiratory cells	1.3	Glandular epithelial cells
ENSG00000178372	CALML5	bronchus	Club cells	1.1	Glandular epithelial cells
ENSG00000178372	CALML5	bronchus	Basal respiratory cells	0	Glandular epithelial cells
ENSG00000178372	CALML5	bronchus	Club cells	3.8	Glandular epithelial cells
ENSG00000178372	CALML5	bronchus	Ciliated cells	1.8	Glandular epithelial cells
ENSG00000178372	CALML5	bronchus	Club cells	6.2	Glandular epithelial cells
ENSG00000178372	CALML5	bronchus	Basal respiratory cells	0.2	Glandular epithelial cells
ENSG00000178372	CALML5	bronchus	Ciliated cells	0.4	Glandular epithelial cells
ENSG00000178372	CALML5	bronchus	Club cells	1.7	Glandular epithelial cells
ENSG00000178372	CALML5	bronchus	Ciliated cells	0.4	Glandular epithelial cells
ENSG00000178372	CALML5	bronchus	Smooth muscle cells	0.8	Muscle cells
ENSG00000178372	CALML5	bronchus	Basal respiratory cells	3.4	Glandular epithelial cells
ENSG00000178372	CALML5	esophagus	Fibroblasts	0	Mesenchymal cells
ENSG00000178372	CALML5	esophagus	Squamous epithelial cells	5.3	Squamous epithelial cells
ENSG00000178372	CALML5	esophagus	Basal squamous epithelial cells	1.3	Squamous epithelial cells
ENSG00000178372	CALML5	esophagus	Endothelial cells	0	Endothelial cells
ENSG00000178372	CALML5	esophagus	Fibroblasts	0	Mesenchymal cells
ENSG00000178372	CALML5	esophagus	Squamous epithelial cells	15.3	Squamous epithelial cells
ENSG00000178372	CALML5	esophagus	Fibroblasts	0	Mesenchymal cells
ENSG00000178372	CALML5	esophagus	Smooth muscle cells	0	Muscle cells
ENSG00000178372	CALML5	esophagus	Squamous epithelial cells	2.8	Squamous epithelial cells
ENSG00000178372	CALML5	esophagus	Endothelial cells	0	Endothelial cells
ENSG00000183347	GBP6	skin	Fibroblasts	0	Mesenchymal cells
ENSG00000183347	GBP6	skin	Fibroblasts	0	Mesenchymal cells
ENSG00000183347	GBP6	skin	Fibroblasts	0	Mesenchymal cells
ENSG00000183347	GBP6	skin	Endothelial cells	0	Endothelial cells
ENSG00000183347	GBP6	skin	Langerhans cells	0	Blood & immune cells
ENSG00000183347	GBP6	skin	Suprabasal keratinocytes	0.1	Squamous epithelial cells
ENSG00000183347	GBP6	skin	Basal keratinocytes	0	Squamous epithelial cells
ENSG00000183347	GBP6	skin	Smooth muscle cells	0	Muscle cells
ENSG00000183347	GBP6	skin	Fibroblasts	1.2	Mesenchymal cells
ENSG00000183347	GBP6	skin	Smooth muscle cells	0	Muscle cells
ENSG00000183347	GBP6	skin	Endothelial cells	0	Endothelial cells
ENSG00000183347	GBP6	skin	Langerhans cells	0	Blood & immune cells
ENSG00000183347	GBP6	skin	Melanocytes	0	Pigment cells
ENSG00000183347	GBP6	skin	Endothelial cells	0	Endothelial cells
ENSG00000183347	GBP6	skin	Smooth muscle cells	0	Muscle cells
ENSG00000183347	GBP6	bronchus	Basal respiratory cells	4.3	Glandular epithelial cells
ENSG00000183347	GBP6	bronchus	Club cells	20.8	Glandular epithelial cells
ENSG00000183347	GBP6	bronchus	Ionocytes	2.2	Glandular epithelial cells
ENSG00000183347	GBP6	bronchus	Basal respiratory cells	2.5	Glandular epithelial cells
ENSG00000183347	GBP6	bronchus	Club cells	3.6	Glandular epithelial cells
ENSG00000183347	GBP6	bronchus	Basal respiratory cells	1.5	Glandular epithelial cells
ENSG00000183347	GBP6	bronchus	Club cells	2.9	Glandular epithelial cells
ENSG00000183347	GBP6	bronchus	Ciliated cells	10.3	Glandular epithelial cells
ENSG00000183347	GBP6	bronchus	Club cells	2.7	Glandular epithelial cells
ENSG00000183347	GBP6	bronchus	Basal respiratory cells	11.1	Glandular epithelial cells
ENSG00000183347	GBP6	bronchus	Ciliated cells	9.5	Glandular epithelial cells
ENSG00000183347	GBP6	bronchus	Club cells	2.1	Glandular epithelial cells
ENSG00000183347	GBP6	bronchus	Ciliated cells	6.6	Glandular epithelial cells
ENSG00000183347	GBP6	bronchus	Smooth muscle cells	5.1	Muscle cells
ENSG00000183347	GBP6	bronchus	Basal respiratory cells	21.9	Glandular epithelial cells
ENSG00000183347	GBP6	esophagus	Fibroblasts	2.4	Mesenchymal cells
ENSG00000183347	GBP6	esophagus	Squamous epithelial cells	340.7	Squamous epithelial cells
ENSG00000183347	GBP6	esophagus	Basal squamous epithelial cells	56.1	Squamous epithelial cells
ENSG00000183347	GBP6	esophagus	Endothelial cells	5.1	Endothelial cells
ENSG00000183347	GBP6	esophagus	Fibroblasts	1.7	Mesenchymal cells
ENSG00000183347	GBP6	esophagus	Squamous epithelial cells	708.5	Squamous epithelial cells
ENSG00000183347	GBP6	esophagus	Fibroblasts	0.4	Mesenchymal cells
ENSG00000183347	GBP6	esophagus	Smooth muscle cells	4.8	Muscle cells
ENSG00000183347	GBP6	esophagus	Squamous epithelial cells	173.9	Squamous epithelial cells
ENSG00000183347	GBP6	esophagus	Endothelial cells	0	Endothelial cells
ENSG00000196344	ADH7	skin	Fibroblasts	0	Mesenchymal cells
ENSG00000196344	ADH7	skin	Fibroblasts	0	Mesenchymal cells
ENSG00000196344	ADH7	skin	Fibroblasts	0	Mesenchymal cells
ENSG00000196344	ADH7	skin	Endothelial cells	0	Endothelial cells
ENSG00000196344	ADH7	skin	Langerhans cells	0	Blood & immune cells
ENSG00000196344	ADH7	skin	Suprabasal keratinocytes	0.3	Squamous epithelial cells
ENSG00000196344	ADH7	skin	Basal keratinocytes	0	Squamous epithelial cells
ENSG00000196344	ADH7	skin	Smooth muscle cells	0	Muscle cells
ENSG00000196344	ADH7	skin	Fibroblasts	0	Mesenchymal cells
ENSG00000196344	ADH7	skin	Smooth muscle cells	0	Muscle cells
ENSG00000196344	ADH7	skin	Endothelial cells	0	Endothelial cells
ENSG00000196344	ADH7	skin	Langerhans cells	0	Blood & immune cells
ENSG00000196344	ADH7	skin	Melanocytes	0	Pigment cells
ENSG00000196344	ADH7	skin	Endothelial cells	0	Endothelial cells
ENSG00000196344	ADH7	skin	Smooth muscle cells	0	Muscle cells
ENSG00000196344	ADH7	bronchus	Basal respiratory cells	34	Glandular epithelial cells
ENSG00000196344	ADH7	bronchus	Club cells	298.4	Glandular epithelial cells
ENSG00000196344	ADH7	bronchus	Ionocytes	33.9	Glandular epithelial cells
ENSG00000196344	ADH7	bronchus	Basal respiratory cells	44.9	Glandular epithelial cells
ENSG00000196344	ADH7	bronchus	Club cells	9.2	Glandular epithelial cells
ENSG00000196344	ADH7	bronchus	Basal respiratory cells	93.8	Glandular epithelial cells
ENSG00000196344	ADH7	bronchus	Club cells	56.4	Glandular epithelial cells
ENSG00000196344	ADH7	bronchus	Ciliated cells	17.4	Glandular epithelial cells
ENSG00000196344	ADH7	bronchus	Club cells	4	Glandular epithelial cells
ENSG00000196344	ADH7	bronchus	Basal respiratory cells	224.8	Glandular epithelial cells
ENSG00000196344	ADH7	bronchus	Ciliated cells	54.3	Glandular epithelial cells
ENSG00000196344	ADH7	bronchus	Club cells	16.4	Glandular epithelial cells
ENSG00000196344	ADH7	bronchus	Ciliated cells	43.9	Glandular epithelial cells
ENSG00000196344	ADH7	bronchus	Smooth muscle cells	18.6	Muscle cells
ENSG00000196344	ADH7	bronchus	Basal respiratory cells	9.4	Glandular epithelial cells
ENSG00000196344	ADH7	esophagus	Fibroblasts	1.1	Mesenchymal cells
ENSG00000196344	ADH7	esophagus	Squamous epithelial cells	210.7	Squamous epithelial cells
ENSG00000196344	ADH7	esophagus	Basal squamous epithelial cells	58.3	Squamous epithelial cells
ENSG00000196344	ADH7	esophagus	Endothelial cells	3.2	Endothelial cells
ENSG00000196344	ADH7	esophagus	Fibroblasts	0.4	Mesenchymal cells
ENSG00000196344	ADH7	esophagus	Squamous epithelial cells	299.6	Squamous epithelial cells
ENSG00000196344	ADH7	esophagus	Fibroblasts	0.8	Mesenchymal cells
ENSG00000196344	ADH7	esophagus	Smooth muscle cells	3.6	Muscle cells
ENSG00000196344	ADH7	esophagus	Squamous epithelial cells	176.7	Squamous epithelial cells
ENSG00000196344	ADH7	esophagus	Endothelial cells	0	Endothelial cells
ENSG00000198074	AKR1B10	skin	Fibroblasts	0	Mesenchymal cells
ENSG00000198074	AKR1B10	skin	Fibroblasts	0	Mesenchymal cells
ENSG00000198074	AKR1B10	skin	Fibroblasts	0	Mesenchymal cells
ENSG00000198074	AKR1B10	skin	Endothelial cells	0.2	Endothelial cells
ENSG00000198074	AKR1B10	skin	Langerhans cells	0	Blood & immune cells
ENSG00000198074	AKR1B10	skin	Suprabasal keratinocytes	10.1	Squamous epithelial cells
ENSG00000198074	AKR1B10	skin	Basal keratinocytes	2.5	Squamous epithelial cells
ENSG00000198074	AKR1B10	skin	Smooth muscle cells	0	Muscle cells
ENSG00000198074	AKR1B10	skin	Fibroblasts	0.8	Mesenchymal cells
ENSG00000198074	AKR1B10	skin	Smooth muscle cells	0	Muscle cells
ENSG00000198074	AKR1B10	skin	Endothelial cells	0	Endothelial cells
ENSG00000198074	AKR1B10	skin	Langerhans cells	0	Blood & immune cells
ENSG00000198074	AKR1B10	skin	Melanocytes	1.7	Pigment cells
ENSG00000198074	AKR1B10	skin	Endothelial cells	0	Endothelial cells
ENSG00000198074	AKR1B10	skin	Smooth muscle cells	0	Muscle cells
ENSG00000198074	AKR1B10	bronchus	Basal respiratory cells	22.9	Glandular epithelial cells
ENSG00000198074	AKR1B10	bronchus	Club cells	64.4	Glandular epithelial cells
ENSG00000198074	AKR1B10	bronchus	Ionocytes	5.9	Glandular epithelial cells
ENSG00000198074	AKR1B10	bronchus	Basal respiratory cells	23.1	Glandular epithelial cells
ENSG00000198074	AKR1B10	bronchus	Club cells	5	Glandular epithelial cells
ENSG00000198074	AKR1B10	bronchus	Basal respiratory cells	18.4	Glandular epithelial cells
ENSG00000198074	AKR1B10	bronchus	Club cells	7.9	Glandular epithelial cells
ENSG00000198074	AKR1B10	bronchus	Ciliated cells	2.3	Glandular epithelial cells
ENSG00000198074	AKR1B10	bronchus	Club cells	9.4	Glandular epithelial cells
ENSG00000198074	AKR1B10	bronchus	Basal respiratory cells	189.3	Glandular epithelial cells
ENSG00000198074	AKR1B10	bronchus	Ciliated cells	3.8	Glandular epithelial cells
ENSG00000198074	AKR1B10	bronchus	Club cells	14.3	Glandular epithelial cells
ENSG00000198074	AKR1B10	bronchus	Ciliated cells	7.8	Glandular epithelial cells
ENSG00000198074	AKR1B10	bronchus	Smooth muscle cells	7.6	Muscle cells
ENSG00000198074	AKR1B10	bronchus	Basal respiratory cells	35.2	Glandular epithelial cells
ENSG00000198074	AKR1B10	esophagus	Fibroblasts	1.1	Mesenchymal cells
ENSG00000198074	AKR1B10	esophagus	Squamous epithelial cells	100.4	Squamous epithelial cells
ENSG00000198074	AKR1B10	esophagus	Basal squamous epithelial cells	14.2	Squamous epithelial cells
ENSG00000198074	AKR1B10	esophagus	Endothelial cells	2.3	Endothelial cells
ENSG00000198074	AKR1B10	esophagus	Fibroblasts	0.4	Mesenchymal cells
ENSG00000198074	AKR1B10	esophagus	Squamous epithelial cells	124.8	Squamous epithelial cells
ENSG00000198074	AKR1B10	esophagus	Fibroblasts	0.8	Mesenchymal cells
ENSG00000198074	AKR1B10	esophagus	Smooth muscle cells	2.4	Muscle cells
ENSG00000198074	AKR1B10	esophagus	Squamous epithelial cells	105.8	Squamous epithelial cells
ENSG00000198074	AKR1B10	esophagus	Endothelial cells	0	Endothelial cells
ENSG00000206073	SERPINB4	skin	Fibroblasts	0	Mesenchymal cells
ENSG00000206073	SERPINB4	skin	Fibroblasts	0	Mesenchymal cells
ENSG00000206073	SERPINB4	skin	Fibroblasts	0	Mesenchymal cells
ENSG00000206073	SERPINB4	skin	Endothelial cells	0	Endothelial cells
ENSG00000206073	SERPINB4	skin	Langerhans cells	0	Blood & immune cells
ENSG00000206073	SERPINB4	skin	Suprabasal keratinocytes	0.1	Squamous epithelial cells
ENSG00000206073	SERPINB4	skin	Basal keratinocytes	0	Squamous epithelial cells
ENSG00000206073	SERPINB4	skin	Smooth muscle cells	0	Muscle cells
ENSG00000206073	SERPINB4	skin	Fibroblasts	0	Mesenchymal cells
ENSG00000206073	SERPINB4	skin	Smooth muscle cells	0	Muscle cells
ENSG00000206073	SERPINB4	skin	Endothelial cells	0	Endothelial cells
ENSG00000206073	SERPINB4	skin	Langerhans cells	0	Blood & immune cells
ENSG00000206073	SERPINB4	skin	Melanocytes	0	Pigment cells
ENSG00000206073	SERPINB4	skin	Endothelial cells	0	Endothelial cells
ENSG00000206073	SERPINB4	skin	Smooth muscle cells	0	Muscle cells
ENSG00000206073	SERPINB4	bronchus	Basal respiratory cells	10066.3	Glandular epithelial cells
ENSG00000206073	SERPINB4	bronchus	Club cells	428.2	Glandular epithelial cells
ENSG00000206073	SERPINB4	bronchus	Ionocytes	1048.1	Glandular epithelial cells
ENSG00000206073	SERPINB4	bronchus	Basal respiratory cells	1181	Glandular epithelial cells
ENSG00000206073	SERPINB4	bronchus	Club cells	108.2	Glandular epithelial cells
ENSG00000206073	SERPINB4	bronchus	Basal respiratory cells	195.9	Glandular epithelial cells
ENSG00000206073	SERPINB4	bronchus	Club cells	707	Glandular epithelial cells
ENSG00000206073	SERPINB4	bronchus	Ciliated cells	31	Glandular epithelial cells
ENSG00000206073	SERPINB4	bronchus	Club cells	178.1	Glandular epithelial cells
ENSG00000206073	SERPINB4	bronchus	Basal respiratory cells	82.6	Glandular epithelial cells
ENSG00000206073	SERPINB4	bronchus	Ciliated cells	94.1	Glandular epithelial cells
ENSG00000206073	SERPINB4	bronchus	Club cells	1682.2	Glandular epithelial cells
ENSG00000206073	SERPINB4	bronchus	Ciliated cells	345.7	Glandular epithelial cells
ENSG00000206073	SERPINB4	bronchus	Smooth muscle cells	115.6	Muscle cells
ENSG00000206073	SERPINB4	bronchus	Basal respiratory cells	486.7	Glandular epithelial cells
ENSG00000206073	SERPINB4	esophagus	Fibroblasts	0	Mesenchymal cells
ENSG00000206073	SERPINB4	esophagus	Squamous epithelial cells	1.6	Squamous epithelial cells
ENSG00000206073	SERPINB4	esophagus	Basal squamous epithelial cells	0	Squamous epithelial cells
ENSG00000206073	SERPINB4	esophagus	Endothelial cells	0.9	Endothelial cells
ENSG00000206073	SERPINB4	esophagus	Fibroblasts	0	Mesenchymal cells
ENSG00000206073	SERPINB4	esophagus	Squamous epithelial cells	54.1	Squamous epithelial cells
ENSG00000206073	SERPINB4	esophagus	Fibroblasts	0	Mesenchymal cells
ENSG00000206073	SERPINB4	esophagus	Smooth muscle cells	0	Muscle cells
ENSG00000206073	SERPINB4	esophagus	Squamous epithelial cells	2.8	Squamous epithelial cells
ENSG00000206073	SERPINB4	esophagus	Endothelial cells	0	Endothelial cells

## Sheet: Fig 4A
symbols	Signal	Group
A2ML1	23257	PNP
A2ML1	14462	PNP
A2ML1	459	PNP
A2ML1	353.5	PNP
A2ML1	22214	PNP
A2ML1	280	PNP
A2ML1	28826	PNP
A2ML1	15154	PNP
A2ML1	9	PNP
A2ML1	20017.5	PNP
A2ML1	22132	PNP
A2ML1	17433	PNP
A2ML1	25	PNP
A2ML1	19140	PNP
A2ML1	19427	PNP
A2ML1	8944	PNP
A2ML1	3.5	PNP
A2ML1	39	PNP
A2ML1	154.5	PNP
A2ML1	20998.5	PNP
A2ML1	7791	PNP
A2ML1	20280	PNP
A2ML1	25960	PNP
A2ML1	25432	PNP
A2ML1	13	PNP
A2ML1	27079.5	PNP
A2ML1	459.5	PNP
A2ML1	1	PNP
A2ML1	6	PNP
A2ML1	258	PNP
A2ML1	304	PNP
A2ML1	24986	PNP
A2ML1	690	PNP
A2ML1	30	PNP
A2ML1	22.5	PNP
A2ML1	27359.5	PNP
A2ML1	1	PNP
A2ML1	32161	PNP
A2ML1	3072	PNP
A2ML1	13098.5	PNP
A2ML1	12378	PNP
A2ML1	22374	PNP
A2ML1	497	PNP
A2ML1	47	PNP
A2ML1	6858	PNP
A2ML1	5	PNP
A2ML1	2404.5	PNP
A2ML1	24	PNP
A2ML1	25679	PNP
A2ML1	25.5	PNP
A2ML1	603	PNP
A2ML1	86	PNP
A2ML1	27388.5	PNP
A2ML1	14244	PNP
A2ML1	210	PNP
A2ML1	13894	PNP
A2ML1	79	PNP
A2ML1	11	PNP
A2ML1	351.5	PNP
A2ML1	9646	PNP
A2ML1	14	PNP
A2ML1	520	PNP
A2ML1	172	PNP
A2ML1	20	PNP
A2ML1	18858.5	PNP
A2ML1	569	PNP
A2ML1	28313.5	PNP
A2ML1	354.5	PNP
A2ML1	2894.5	PNP
A2ML1	27814.5	PNP
A2ML1	7811	PNP
A2ML1	339	PNP
A2ML1	4	PNP
A2ML1	19471.5	PNP
A2ML1	23159.5	PNP
A2ML1	22	PNP
A2ML1	6735.5	PNP
A2ML1	5229	PNP
A2ML1	105	PNP
A2ML1	946	PNP
A2ML1	1	PNP
A2ML1	10	PNP
A2ML1	1	PNP
A2ML1	27777	PNP
A2ML1	12	PV
A2ML1	4	PV
A2ML1	1	PV
A2ML1	20	PV
A2ML1	1	PV
A2ML1	4	PV
A2ML1	17	PV
A2ML1	17	PV
A2ML1	27	PV
A2ML1	56	PV
A2ML1	1	PV
A2ML1	16	PV
A2ML1	26	PV
A2ML1	21	PV
A2ML1	9	PV
A2ML1	44.5	PV
A2ML1	7	PV
A2ML1	10	PV
A2ML1	4	PV
A2ML1	39	PF
A2ML1	1.5	PF
A2ML1	5.5	PF
A2ML1	940	PF
A2ML1	9	PF
A2ML1	9	PF
A2ML1	6.5	PF
A2ML1	23	PF
A2ML1	1	PF
A2ML1	130	PF
A2ML1	22	PF
A2ML1	31	PF
A2ML1	13	PF
A2ML1	1	PF
A2ML1	10	PF
A2ML1	10	PF
A2ML1	9	PF
A2ML1	399	PF
A2ML1	7	PF
A2ML1	5	PF
A2ML1	1	BP
A2ML1	14.5	BP
A2ML1	30	BP
A2ML1	30	BP
A2ML1	9	BP
A2ML1	8	BP
A2ML1	8.5	BP
A2ML1	11	BP
A2ML1	6.5	BP
A2ML1	4	BP
A2ML1	6	BP
A2ML1	24	BP
A2ML1	92.5	BP
A2ML1	31	BP
A2ML1	24	BP
A2ML1	24.5	BP
A2ML1	6	BP
A2ML1	1	BP
A2ML1	1	BP
A2ML1	11	BP
A2ML1	14.5	EBA
A2ML1	21.5	EBA
A2ML1	1	EBA
A2ML1	3	EBA
A2ML1	9	EBA
A2ML1	101.5	EBA
A2ML1	15	EBA
A2ML1	28	EBA
A2ML1	19	EBA
A2ML1	21	EBA
A2ML1	18	EBA
A2ML1	14	EBA
A2ML1	4.5	EBA
A2ML1	52	EBA
A2ML1	19	Ap200P
A2ML1	75	Ap200P
A2ML1	9	Ap200P
A2ML1	16	Ap200P
A2ML1	10	Ap200P
A2ML1	6.5	Ap200P
A2ML1	44	Ap200P
A2ML1	14	Ap200P
A2ML1	4	Ap200P
A2ML1	29	Ap200P
A2ML1	62	Ap200P
A2ML1	11	Ap200P
A2ML1	77	Ap200P
A2ML1	12	Ap200P
A2ML1	10	Ap200P
A2ML1	1548	Ap200P
A2ML1	1	Ap200P
A2ML1	21	Ap200P
A2ML1	6.5	Ap200P
A2ML1	19	Ap200P
A2ML1	17.5	Ap200P
A2ML1	7	Ap200P
A2ML1	10	Ap200P
A2ML1	20	Ap200P
A2ML1	31	Ap200P
A2ML1	6	Ap200P
A2ML1	85	Ap200P
A2ML1	32	Ap200P
A2ML1	21.5	Ap200P
A2ML1	18.5	Ap200P
A2ML1	23	Cancer
A2ML1	21.5	Cancer
A2ML1	13	Cancer
A2ML1	9	Cancer
A2ML1	18.5	Cancer
A2ML1	1	Cancer
A2ML1	32.5	Cancer
A2ML1	8	Cancer
A2ML1	3.5	Cancer
A2ML1	7	Cancer
A2ML1	10	Cancer
A2ML1	25	Cancer
A2ML1	17	Cancer
A2ML1	52.5	Cancer
A2ML1	5.5	Cancer
A2ML1	6	Cancer
A2ML1	10	Cancer
A2ML1	6	Cancer
A2ML1	1	Cancer
A2ML1	15	Cancer
A2ML1	3.5	Cancer
A2ML1	10	Cancer
A2ML1	12	Cancer
A2ML1	5	Cancer
A2ML1	41	Cancer
A2ML1	2	Cancer
A2ML1	17.5	Cancer
A2ML1	16	Cancer
A2ML1	1	Cancer
A2ML1	4	Cancer
A2ML1	7	Cancer
A2ML1	8	Cancer
A2ML1	11	Cancer
A2ML1	24	Cancer
A2ML1	23	Cancer
A2ML1	1	Cancer
A2ML1	1	Cancer
A2ML1	9.5	Cancer
A2ML1	18	Healthy
A2ML1	18	Healthy
A2ML1	11	Healthy
A2ML1	23	Healthy
A2ML1	13	Healthy
A2ML1	13.5	Healthy
A2ML1	25	Healthy
A2ML1	2	Healthy
A2ML1	6	Healthy
A2ML1	2	Healthy
A2ML1	1	Healthy
A2ML1	1	Healthy
A2ML1	2.5	Healthy
A2ML1	11.5	Healthy
A2ML1	17	Healthy
A2ML1	20	Healthy
A2ML1	24.5	Healthy
A2ML1	20.5	Healthy
A2ML1	18	Healthy
A2ML1	4	Healthy
A2ML1	20.5	Healthy
A2ML1	5	Healthy
A2ML1	7	Healthy
A2ML1	14.5	Healthy
A2ML1	25	Healthy
A2ML1	6	Healthy
A2ML1	15	Healthy
A2ML1	14.5	Healthy
A2ML1	10	Healthy
A2ML1	20.5	Healthy
A2ML1	4	Healthy
A2ML1	1	Healthy
A2ML1	9	Healthy
A2ML1	1	Healthy
A2ML1	4	Healthy
A2ML1	4	Healthy
A2ML1	11	Healthy
A2ML1	36	Healthy
A2ML1	21	Healthy
A2ML1	19	Healthy
A2ML1	9	Healthy
A2ML1	5	Healthy
A2ML1	5	Healthy
A2ML1	2	Healthy
A2ML1	4	Healthy
A2ML1	10	Healthy
A2ML1	8	Healthy
A2ML1	3	Healthy
A2ML1	5	Healthy
A2ML1	4	Healthy
A2ML1	19	Healthy
A2ML1	1	Healthy
A2ML1	8	Healthy
A2ML1	161	Healthy
A2ML1	4	Healthy
A2ML1	2	Healthy
A2ML1	5	Healthy
A2ML1	6	Healthy
A2ML1	43	Healthy
A2ML1	3	Healthy
A2ML1	4	Healthy
A2ML1	45	Healthy
A2ML1	12.5	Healthy
A2ML1	7.5	Healthy
A2ML1	15.5	Healthy
A2ML1	7.5	Healthy
A2ML1	1	Healthy
A2ML1	22	Healthy
A2ML1	3	Healthy
A2ML1	7	Healthy
A2ML1	7	Healthy
A2ML1	12.5	Healthy
A2ML1	12	Healthy
A2ML1	22	Healthy
A2ML1	7	Healthy
A2ML1	3	Healthy
A2ML1	10	Healthy
A2ML1	17.5	Healthy
A2ML1	20	Healthy
A2ML1	3	Healthy
A2ML1	3.5	Healthy
A2ML1	3	Healthy
A2ML1	15.5	Healthy
A2ML1	13.5	Healthy
A2ML1	21	Healthy
A2ML1	9	Healthy
A2ML1	16	Healthy
A2ML1	1	Healthy
A2ML1	49	Healthy
A2ML1	9	Healthy
A2ML1	264.5	Healthy
A2ML1	1.5	Healthy
A2ML1	20	Healthy
A2ML1	1	Healthy
A2ML1	8.5	Healthy
A2ML1	7.5	Healthy
A2ML1	20	Healthy
A2ML1	11	Healthy
A2ML1	11	Healthy
A2ML1	15	Healthy
A2ML1	10	Healthy
A2ML1	1	Healthy
A2ML1	1	Healthy
A2ML1	12	Healthy
A2ML1	9	Healthy
ADH7	21	PNP
ADH7	19	PNP
ADH7	32	PNP
ADH7	10	PNP
ADH7	49	PNP
ADH7	16.5	PNP
ADH7	70.5	PNP
ADH7	114	PNP
ADH7	14	PNP
ADH7	30	PNP
ADH7	34	PNP
ADH7	11	PNP
ADH7	30	PNP
ADH7	23.5	PNP
ADH7	14.5	PNP
ADH7	14	PNP
ADH7	57	PNP
ADH7	16	PNP
ADH7	16.5	PNP
ADH7	27.5	PNP
ADH7	20.5	PNP
ADH7	22	PNP
ADH7	49	PNP
ADH7	30	PNP
ADH7	34	PNP
ADH7	20	PNP
ADH7	13.5	PNP
ADH7	18	PNP
ADH7	31.5	PNP
ADH7	12	PNP
ADH7	16	PNP
ADH7	45.5	PNP
ADH7	18	PNP
ADH7	31	PNP
ADH7	28.5	PNP
ADH7	14	PNP
ADH7	22	PNP
ADH7	107.5	PNP
ADH7	32	PNP
ADH7	20.5	PNP
ADH7	18	PNP
ADH7	19	PNP
ADH7	21	PNP
ADH7	24.5	PNP
ADH7	23	PNP
ADH7	30	PNP
ADH7	18.5	PNP
ADH7	24	PNP
ADH7	24	PNP
ADH7	16.5	PNP
ADH7	10	PNP
ADH7	26	PNP
ADH7	1000.5	PNP
ADH7	36	PNP
ADH7	28	PNP
ADH7	14	PNP
ADH7	24.5	PNP
ADH7	45	PNP
ADH7	18	PNP
ADH7	16	PNP
ADH7	19.5	PNP
ADH7	11	PNP
ADH7	8	PNP
ADH7	24	PNP
ADH7	41.5	PNP
ADH7	65	PNP
ADH7	25	PNP
ADH7	10	PNP
ADH7	13.5	PNP
ADH7	21.5	PNP
ADH7	28	PNP
ADH7	27	PNP
ADH7	23	PNP
ADH7	59	PNP
ADH7	35.5	PNP
ADH7	21	PNP
ADH7	23	PNP
ADH7	12	PNP
ADH7	19	PNP
ADH7	13.5	PNP
ADH7	10	PNP
ADH7	17	PNP
ADH7	34.5	PNP
ADH7	38	PNP
ADH7	14	PV
ADH7	25.5	PV
ADH7	33.5	PV
ADH7	22.5	PV
ADH7	16	PV
ADH7	15.5	PV
ADH7	23	PV
ADH7	31	PV
ADH7	28.5	PV
ADH7	29	PV
ADH7	13	PV
ADH7	10	PV
ADH7	17	PV
ADH7	37	PV
ADH7	31	PV
ADH7	10.5	PV
ADH7	22	PV
ADH7	21	PV
ADH7	13.5	PV
ADH7	45	PF
ADH7	27.5	PF
ADH7	27.5	PF
ADH7	23	PF
ADH7	14.5	PF
ADH7	27.5	PF
ADH7	35.5	PF
ADH7	28	PF
ADH7	26	PF
ADH7	21	PF
ADH7	16	PF
ADH7	20.5	PF
ADH7	20.5	PF
ADH7	22	PF
ADH7	37	PF
ADH7	19	PF
ADH7	23	PF
ADH7	26	PF
ADH7	33	PF
ADH7	8.5	PF
ADH7	31.5	BP
ADH7	24.5	BP
ADH7	32	BP
ADH7	21	BP
ADH7	17	BP
ADH7	21	BP
ADH7	20	BP
ADH7	23	BP
ADH7	19	BP
ADH7	18	BP
ADH7	19	BP
ADH7	23	BP
ADH7	14	BP
ADH7	34	BP
ADH7	22.5	BP
ADH7	19	BP
ADH7	20	BP
ADH7	12	BP
ADH7	25	BP
ADH7	20	BP
ADH7	22	EBA
ADH7	10.5	EBA
ADH7	14	EBA
ADH7	21	EBA
ADH7	18	EBA
ADH7	31	EBA
ADH7	19	EBA
ADH7	24	EBA
ADH7	18	EBA
ADH7	21	EBA
ADH7	24	EBA
ADH7	22	EBA
ADH7	13.5	EBA
ADH7	35.5	EBA
ADH7	25.5	Ap200P
ADH7	17	Ap200P
ADH7	15.5	Ap200P
ADH7	15.5	Ap200P
ADH7	16	Ap200P
ADH7	19.5	Ap200P
ADH7	32	Ap200P
ADH7	24	Ap200P
ADH7	19	Ap200P
ADH7	34	Ap200P
ADH7	51	Ap200P
ADH7	24	Ap200P
ADH7	22	Ap200P
ADH7	23	Ap200P
ADH7	28	Ap200P
ADH7	19	Ap200P
ADH7	36	Ap200P
ADH7	26	Ap200P
ADH7	19.5	Ap200P
ADH7	19	Ap200P
ADH7	22	Ap200P
ADH7	13	Ap200P
ADH7	12	Ap200P
ADH7	26	Ap200P
ADH7	32	Ap200P
ADH7	32	Ap200P
ADH7	21	Ap200P
ADH7	19	Ap200P
ADH7	35	Ap200P
ADH7	20.5	Ap200P
ADH7	12	Cancer
ADH7	23.5	Cancer
ADH7	20	Cancer
ADH7	8	Cancer
ADH7	29	Cancer
ADH7	16	Cancer
ADH7	27	Cancer
ADH7	20	Cancer
ADH7	16	Cancer
ADH7	24	Cancer
ADH7	19	Cancer
ADH7	19	Cancer
ADH7	13	Cancer
ADH7	15	Cancer
ADH7	8	Cancer
ADH7	13	Cancer
ADH7	12	Cancer
ADH7	21	Cancer
ADH7	9	Cancer
ADH7	14	Cancer
ADH7	13.5	Cancer
ADH7	12	Cancer
ADH7	10	Cancer
ADH7	11	Cancer
ADH7	18	Cancer
ADH7	13	Cancer
ADH7	15.5	Cancer
ADH7	16.5	Cancer
ADH7	33	Cancer
ADH7	14.5	Cancer
ADH7	10	Cancer
ADH7	12	Cancer
ADH7	13	Cancer
ADH7	14	Cancer
ADH7	17	Cancer
ADH7	8	Cancer
ADH7	10	Cancer
ADH7	16	Cancer
ADH7	12	Healthy
ADH7	16	Healthy
ADH7	17	Healthy
ADH7	17	Healthy
ADH7	10	Healthy
ADH7	18	Healthy
ADH7	24	Healthy
ADH7	14	Healthy
ADH7	18	Healthy
ADH7	20.5	Healthy
ADH7	16	Healthy
ADH7	11	Healthy
ADH7	19	Healthy
ADH7	22	Healthy
ADH7	30	Healthy
ADH7	21.5	Healthy
ADH7	22	Healthy
ADH7	39	Healthy
ADH7	35	Healthy
ADH7	27	Healthy
ADH7	49	Healthy
ADH7	23	Healthy
ADH7	14.5	Healthy
ADH7	24.5	Healthy
ADH7	16	Healthy
ADH7	11	Healthy
ADH7	28.5	Healthy
ADH7	27.5	Healthy
ADH7	16	Healthy
ADH7	35.5	Healthy
ADH7	29	Healthy
ADH7	46	Healthy
ADH7	36	Healthy
ADH7	48	Healthy
ADH7	20	Healthy
ADH7	20	Healthy
ADH7	26	Healthy
ADH7	25	Healthy
ADH7	18.5	Healthy
ADH7	24	Healthy
ADH7	22	Healthy
ADH7	19	Healthy
ADH7	22	Healthy
ADH7	14.5	Healthy
ADH7	25	Healthy
ADH7	20	Healthy
ADH7	18	Healthy
ADH7	13	Healthy
ADH7	20	Healthy
ADH7	14.5	Healthy
ADH7	21	Healthy
ADH7	16	Healthy
ADH7	22	Healthy
ADH7	31	Healthy
ADH7	17	Healthy
ADH7	40	Healthy
ADH7	20.5	Healthy
ADH7	18	Healthy
ADH7	24.5	Healthy
ADH7	13	Healthy
ADH7	18	Healthy
ADH7	27	Healthy
ADH7	22.5	Healthy
ADH7	18.5	Healthy
ADH7	25.5	Healthy
ADH7	17.5	Healthy
ADH7	36	Healthy
ADH7	48	Healthy
ADH7	19	Healthy
ADH7	20	Healthy
ADH7	27	Healthy
ADH7	38.5	Healthy
ADH7	30.5	Healthy
ADH7	35	Healthy
ADH7	11	Healthy
ADH7	18	Healthy
ADH7	28	Healthy
ADH7	19	Healthy
ADH7	21.5	Healthy
ADH7	38.5	Healthy
ADH7	27	Healthy
ADH7	11	Healthy
ADH7	26.5	Healthy
ADH7	16	Healthy
ADH7	31	Healthy
ADH7	42	Healthy
ADH7	36	Healthy
ADH7	15	Healthy
ADH7	30.5	Healthy
ADH7	36.5	Healthy
ADH7	10	Healthy
ADH7	18	Healthy
ADH7	17	Healthy
ADH7	16	Healthy
ADH7	45.5	Healthy
ADH7	22.5	Healthy
ADH7	44	Healthy
ADH7	18	Healthy
ADH7	18	Healthy
ADH7	24	Healthy
ADH7	26.5	Healthy
ADH7	11.5	Healthy
ADH7	15	Healthy
ADH7	24	Healthy
ADH7	15	Healthy
DPYSL5	1	PNP
DPYSL5	1	PNP
DPYSL5	1	PNP
DPYSL5	1	PNP
DPYSL5	1	PNP
DPYSL5	1	PNP
DPYSL5	1	PNP
DPYSL5	119.5	PNP
DPYSL5	1	PNP
DPYSL5	1	PNP
DPYSL5	1	PNP
DPYSL5	1	PNP
DPYSL5	1	PNP
DPYSL5	1	PNP
DPYSL5	1	PNP
DPYSL5	1	PNP
DPYSL5	10	PNP
DPYSL5	2	PNP
DPYSL5	1.5	PNP
DPYSL5	1	PNP
DPYSL5	1	PNP
DPYSL5	1	PNP
DPYSL5	4	PNP
DPYSL5	1	PNP
DPYSL5	12	PNP
DPYSL5	81.5	PNP
DPYSL5	1	PNP
DPYSL5	1	PNP
DPYSL5	2	PNP
DPYSL5	1	PNP
DPYSL5	1	PNP
DPYSL5	1	PNP
DPYSL5	1	PNP
DPYSL5	1	PNP
DPYSL5	1	PNP
DPYSL5	1	PNP
DPYSL5	1	PNP
DPYSL5	6	PNP
DPYSL5	4.5	PNP
DPYSL5	1	PNP
DPYSL5	1	PNP
DPYSL5	1	PNP
DPYSL5	1	PNP
DPYSL5	1	PNP
DPYSL5	1	PNP
DPYSL5	13	PNP
DPYSL5	1	PNP
DPYSL5	1	PNP
DPYSL5	1	PNP
DPYSL5	1	PNP
DPYSL5	1	PNP
DPYSL5	1	PNP
DPYSL5	4	PNP
DPYSL5	1	PNP
DPYSL5	9.5	PNP
DPYSL5	2	PNP
DPYSL5	1	PNP
DPYSL5	1	PNP
DPYSL5	1	PNP
DPYSL5	5	PNP
DPYSL5	1	PNP
DPYSL5	1	PNP
DPYSL5	1	PNP
DPYSL5	1	PNP
DPYSL5	1	PNP
DPYSL5	4.5	PNP
DPYSL5	47	PNP
DPYSL5	1	PNP
DPYSL5	1	PNP
DPYSL5	3.5	PNP
DPYSL5	1	PNP
DPYSL5	6	PNP
DPYSL5	1	PNP
DPYSL5	1	PNP
DPYSL5	1	PNP
DPYSL5	1	PNP
DPYSL5	4	PNP
DPYSL5	1	PNP
DPYSL5	1	PNP
DPYSL5	1	PNP
DPYSL5	1	PNP
DPYSL5	1	PNP
DPYSL5	8.5	PNP
DPYSL5	1	PNP
DPYSL5	1	PV
DPYSL5	1	PV
DPYSL5	1	PV
DPYSL5	1	PV
DPYSL5	1	PV
DPYSL5	1	PV
DPYSL5	3	PV
DPYSL5	1	PV
DPYSL5	1	PV
DPYSL5	1	PV
DPYSL5	1	PV
DPYSL5	1	PV
DPYSL5	1	PV
DPYSL5	1	PV
DPYSL5	1	PV
DPYSL5	1	PV
DPYSL5	1	PV
DPYSL5	1	PV
DPYSL5	1	PV
DPYSL5	5	PF
DPYSL5	1	PF
DPYSL5	1	PF
DPYSL5	1	PF
DPYSL5	1	PF
DPYSL5	5	PF
DPYSL5	1	PF
DPYSL5	1	PF
DPYSL5	1	PF
DPYSL5	1	PF
DPYSL5	1	PF
DPYSL5	1	PF
DPYSL5	1	PF
DPYSL5	1	PF
DPYSL5	1	PF
DPYSL5	1	PF
DPYSL5	1	PF
DPYSL5	1	PF
DPYSL5	4.5	PF
DPYSL5	1	PF
DPYSL5	1	BP
DPYSL5	1.5	BP
DPYSL5	1	BP
DPYSL5	1	BP
DPYSL5	1	BP
DPYSL5	1	BP
DPYSL5	1	BP
DPYSL5	1	BP
DPYSL5	3	BP
DPYSL5	1	BP
DPYSL5	1	BP
DPYSL5	1	BP
DPYSL5	1	BP
DPYSL5	1	BP
DPYSL5	1	BP
DPYSL5	1	BP
DPYSL5	1	BP
DPYSL5	1	BP
DPYSL5	1	BP
DPYSL5	1	BP
DPYSL5	1	EBA
DPYSL5	1	EBA
DPYSL5	1	EBA
DPYSL5	1	EBA
DPYSL5	1	EBA
DPYSL5	1	EBA
DPYSL5	1	EBA
DPYSL5	1	EBA
DPYSL5	5	EBA
DPYSL5	1	EBA
DPYSL5	1	EBA
DPYSL5	2	EBA
DPYSL5	1	EBA
DPYSL5	8	EBA
DPYSL5	1	Ap200P
DPYSL5	1	Ap200P
DPYSL5	1	Ap200P
DPYSL5	1	Ap200P
DPYSL5	1	Ap200P
DPYSL5	1	Ap200P
DPYSL5	1	Ap200P
DPYSL5	1	Ap200P
DPYSL5	3	Ap200P
DPYSL5	2	Ap200P
DPYSL5	1	Ap200P
DPYSL5	1	Ap200P
DPYSL5	2.5	Ap200P
DPYSL5	1	Ap200P
DPYSL5	7	Ap200P
DPYSL5	1	Ap200P
DPYSL5	1	Ap200P
DPYSL5	1	Ap200P
DPYSL5	1	Ap200P
DPYSL5	1	Ap200P
DPYSL5	1	Ap200P
DPYSL5	1	Ap200P
DPYSL5	1	Ap200P
DPYSL5	3	Ap200P
DPYSL5	10	Ap200P
DPYSL5	3	Ap200P
DPYSL5	8	Ap200P
DPYSL5	1	Ap200P
DPYSL5	1	Ap200P
DPYSL5	2.5	Ap200P
DPYSL5	1	Cancer
DPYSL5	1	Cancer
DPYSL5	9	Cancer
DPYSL5	1	Cancer
DPYSL5	5.5	Cancer
DPYSL5	2	Cancer
DPYSL5	2	Cancer
DPYSL5	1	Cancer
DPYSL5	2.5	Cancer
DPYSL5	1	Cancer
DPYSL5	1	Cancer
DPYSL5	1	Cancer
DPYSL5	1	Cancer
DPYSL5	1	Cancer
DPYSL5	1	Cancer
DPYSL5	1	Cancer
DPYSL5	1	Cancer
DPYSL5	1	Cancer
DPYSL5	1	Cancer
DPYSL5	1	Cancer
DPYSL5	1.5	Cancer
DPYSL5	1	Cancer
DPYSL5	1	Cancer
DPYSL5	1	Cancer
DPYSL5	31.5	Cancer
DPYSL5	1	Cancer
DPYSL5	1	Cancer
DPYSL5	1	Cancer
DPYSL5	1	Cancer
DPYSL5	5	Cancer
DPYSL5	1	Cancer
DPYSL5	1	Cancer
DPYSL5	1	Cancer
DPYSL5	1	Cancer
DPYSL5	2	Cancer
DPYSL5	1	Cancer
DPYSL5	1	Cancer
DPYSL5	3.5	Cancer
DPYSL5	1	Healthy
DPYSL5	2	Healthy
DPYSL5	3	Healthy
DPYSL5	1	Healthy
DPYSL5	1	Healthy
DPYSL5	4.5	Healthy
DPYSL5	1	Healthy
DPYSL5	1	Healthy
DPYSL5	1	Healthy
DPYSL5	1	Healthy
DPYSL5	1	Healthy
DPYSL5	1	Healthy
DPYSL5	2	Healthy
DPYSL5	1	Healthy
DPYSL5	1.5	Healthy
DPYSL5	1	Healthy
DPYSL5	2	Healthy
DPYSL5	1	Healthy
DPYSL5	1	Healthy
DPYSL5	1	Healthy
DPYSL5	4	Healthy
DPYSL5	3	Healthy
DPYSL5	1	Healthy
DPYSL5	1	Healthy
DPYSL5	3	Healthy
DPYSL5	3.5	Healthy
DPYSL5	1	Healthy
DPYSL5	1	Healthy
DPYSL5	1	Healthy
DPYSL5	1	Healthy
DPYSL5	1	Healthy
DPYSL5	1	Healthy
DPYSL5	1	Healthy
DPYSL5	1	Healthy
DPYSL5	6	Healthy
DPYSL5	6	Healthy
DPYSL5	1	Healthy
DPYSL5	1	Healthy
DPYSL5	1	Healthy
DPYSL5	1	Healthy
DPYSL5	1	Healthy
DPYSL5	1	Healthy
DPYSL5	1	Healthy
DPYSL5	1	Healthy
DPYSL5	1	Healthy
DPYSL5	1	Healthy
DPYSL5	1	Healthy
DPYSL5	1	Healthy
DPYSL5	1	Healthy
DPYSL5	1	Healthy
DPYSL5	1	Healthy
DPYSL5	1	Healthy
DPYSL5	1	Healthy
DPYSL5	14	Healthy
DPYSL5	3	Healthy
DPYSL5	2.5	Healthy
DPYSL5	1	Healthy
DPYSL5	1	Healthy
DPYSL5	4	Healthy
DPYSL5	1	Healthy
DPYSL5	1	Healthy
DPYSL5	1	Healthy
DPYSL5	1	Healthy
DPYSL5	1	Healthy
DPYSL5	1.5	Healthy
DPYSL5	24.5	Healthy
DPYSL5	2.5	Healthy
DPYSL5	1	Healthy
DPYSL5	1	Healthy
DPYSL5	1	Healthy
DPYSL5	2	Healthy
DPYSL5	1	Healthy
DPYSL5	1	Healthy
DPYSL5	1	Healthy
DPYSL5	1	Healthy
DPYSL5	1	Healthy
DPYSL5	3	Healthy
DPYSL5	1	Healthy
DPYSL5	1	Healthy
DPYSL5	1	Healthy
DPYSL5	1	Healthy
DPYSL5	1	Healthy
DPYSL5	1	Healthy
DPYSL5	1	Healthy
DPYSL5	1	Healthy
DPYSL5	1	Healthy
DPYSL5	1	Healthy
DPYSL5	1	Healthy
DPYSL5	1	Healthy
DPYSL5	1	Healthy
DPYSL5	1	Healthy
DPYSL5	3	Healthy
DPYSL5	1	Healthy
DPYSL5	1	Healthy
DPYSL5	4.5	Healthy
DPYSL5	1	Healthy
DPYSL5	1	Healthy
DPYSL5	2.5	Healthy
DPYSL5	1	Healthy
DPYSL5	1	Healthy
DPYSL5	1	Healthy
DPYSL5	1	Healthy
DPYSL5	1	Healthy
DPYSL5	1	Healthy
DPYSL5	1	Healthy
DSC2	145	PNP
DSC2	6	PNP
DSC2	7	PNP
DSC2	1	PNP
DSC2	6	PNP
DSC2	9	PNP
DSC2	46	PNP
DSC2	31	PNP
DSC2	3	PNP
DSC2	11	PNP
DSC2	7.5	PNP
DSC2	1	PNP
DSC2	15	PNP
DSC2	7	PNP
DSC2	5	PNP
DSC2	5	PNP
DSC2	32	PNP
DSC2	20	PNP
DSC2	2.5	PNP
DSC2	18	PNP
DSC2	7	PNP
DSC2	14.5	PNP
DSC2	27	PNP
DSC2	18	PNP
DSC2	63	PNP
DSC2	10	PNP
DSC2	4.5	PNP
DSC2	1	PNP
DSC2	10	PNP
DSC2	8	PNP
DSC2	18	PNP
DSC2	13.5	PNP
DSC2	3	PNP
DSC2	136	PNP
DSC2	9.5	PNP
DSC2	1	PNP
DSC2	8	PNP
DSC2	25	PNP
DSC2	17	PNP
DSC2	7	PNP
DSC2	8	PNP
DSC2	6	PNP
DSC2	22	PNP
DSC2	13	PNP
DSC2	12	PNP
DSC2	24.5	PNP
DSC2	7	PNP
DSC2	3	PNP
DSC2	10	PNP
DSC2	520	PNP
DSC2	1	PNP
DSC2	14	PNP
DSC2	19.5	PNP
DSC2	8	PNP
DSC2	18	PNP
DSC2	1	PNP
DSC2	6	PNP
DSC2	22	PNP
DSC2	12	PNP
DSC2	7	PNP
DSC2	6	PNP
DSC2	1	PNP
DSC2	7	PNP
DSC2	12	PNP
DSC2	17	PNP
DSC2	41	PNP
DSC2	22	PNP
DSC2	5	PNP
DSC2	2.5	PNP
DSC2	11.5	PNP
DSC2	31	PNP
DSC2	22	PNP
DSC2	5	PNP
DSC2	15	PNP
DSC2	27.5	PNP
DSC2	5	PNP
DSC2	11.5	PNP
DSC2	1	PNP
DSC2	4	PNP
DSC2	9	PNP
DSC2	1	PNP
DSC2	3	PNP
DSC2	10.5	PNP
DSC2	112	PNP
DSC2	2	PV
DSC2	6	PV
DSC2	17.5	PV
DSC2	13.5	PV
DSC2	5	PV
DSC2	4	PV
DSC2	8.5	PV
DSC2	14	PV
DSC2	16.5	PV
DSC2	14	PV
DSC2	1	PV
DSC2	1	PV
DSC2	3	PV
DSC2	12	PV
DSC2	16	PV
DSC2	1	PV
DSC2	3.5	PV
DSC2	5	PV
DSC2	2	PV
DSC2	32	PF
DSC2	6.5	PF
DSC2	10.5	PF
DSC2	6	PF
DSC2	5	PF
DSC2	10	PF
DSC2	16	PF
DSC2	12	PF
DSC2	5	PF
DSC2	1	PF
DSC2	5	PF
DSC2	7	PF
DSC2	3.5	PF
DSC2	8	PF
DSC2	13	PF
DSC2	2	PF
DSC2	11	PF
DSC2	10	PF
DSC2	23	PF
DSC2	2	PF
DSC2	5.5	BP
DSC2	9	BP
DSC2	11	BP
DSC2	10	BP
DSC2	1	BP
DSC2	7	BP
DSC2	8.5	BP
DSC2	3	BP
DSC2	10	BP
DSC2	1	BP
DSC2	7	BP
DSC2	22	BP
DSC2	5	BP
DSC2	7	BP
DSC2	7	BP
DSC2	10	BP
DSC2	2.5	BP
DSC2	2	BP
DSC2	9.5	BP
DSC2	1	BP
DSC2	7.5	EBA
DSC2	3.5	EBA
DSC2	1	EBA
DSC2	11	EBA
DSC2	4	EBA
DSC2	3	EBA
DSC2	8	EBA
DSC2	10	EBA
DSC2	2.5	EBA
DSC2	14	EBA
DSC2	14	EBA
DSC2	8	EBA
DSC2	1.5	EBA
DSC2	25	EBA
DSC2	9	Ap200P
DSC2	1	Ap200P
DSC2	2	Ap200P
DSC2	3	Ap200P
DSC2	7	Ap200P
DSC2	4.5	Ap200P
DSC2	9	Ap200P
DSC2	17	Ap200P
DSC2	11	Ap200P
DSC2	23	Ap200P
DSC2	19	Ap200P
DSC2	7	Ap200P
DSC2	9	Ap200P
DSC2	14	Ap200P
DSC2	10	Ap200P
DSC2	7	Ap200P
DSC2	14	Ap200P
DSC2	8	Ap200P
DSC2	3.5	Ap200P
DSC2	6	Ap200P
DSC2	12	Ap200P
DSC2	5	Ap200P
DSC2	1.5	Ap200P
DSC2	15.5	Ap200P
DSC2	28	Ap200P
DSC2	14	Ap200P
DSC2	6	Ap200P
DSC2	8	Ap200P
DSC2	20	Ap200P
DSC2	15.5	Ap200P
DSC2	1	Cancer
DSC2	6.5	Cancer
DSC2	7	Cancer
DSC2	1	Cancer
DSC2	7	Cancer
DSC2	3	Cancer
DSC2	17	Cancer
DSC2	1	Cancer
DSC2	35.5	Cancer
DSC2	2	Cancer
DSC2	21	Cancer
DSC2	4	Cancer
DSC2	3	Cancer
DSC2	26	Cancer
DSC2	1	Cancer
DSC2	4	Cancer
DSC2	4	Cancer
DSC2	3.5	Cancer
DSC2	1	Cancer
DSC2	4	Cancer
DSC2	20.5	Cancer
DSC2	2	Cancer
DSC2	4	Cancer
DSC2	4	Cancer
DSC2	8	Cancer
DSC2	1	Cancer
DSC2	6.5	Cancer
DSC2	4	Cancer
DSC2	2.5	Cancer
DSC2	5	Cancer
DSC2	1	Cancer
DSC2	5	Cancer
DSC2	2.5	Cancer
DSC2	1	Cancer
DSC2	7	Cancer
DSC2	1	Cancer
DSC2	7	Cancer
DSC2	1	Cancer
DSC2	11	Healthy
DSC2	1	Healthy
DSC2	5	Healthy
DSC2	3	Healthy
DSC2	1	Healthy
DSC2	5	Healthy
DSC2	14	Healthy
DSC2	1	Healthy
DSC2	7	Healthy
DSC2	9	Healthy
DSC2	6	Healthy
DSC2	1	Healthy
DSC2	5	Healthy
DSC2	3	Healthy
DSC2	15	Healthy
DSC2	5	Healthy
DSC2	8.5	Healthy
DSC2	4	Healthy
DSC2	16	Healthy
DSC2	33	Healthy
DSC2	27	Healthy
DSC2	4	Healthy
DSC2	2	Healthy
DSC2	6.5	Healthy
DSC2	5	Healthy
DSC2	7	Healthy
DSC2	9	Healthy
DSC2	13	Healthy
DSC2	10	Healthy
DSC2	13.5	Healthy
DSC2	1	Healthy
DSC2	1	Healthy
DSC2	2	Healthy
DSC2	6	Healthy
DSC2	1	Healthy
DSC2	3	Healthy
DSC2	8.5	Healthy
DSC2	9	Healthy
DSC2	1.5	Healthy
DSC2	10	Healthy
DSC2	7	Healthy
DSC2	1	Healthy
DSC2	5	Healthy
DSC2	5.5	Healthy
DSC2	7	Healthy
DSC2	4.5	Healthy
DSC2	3	Healthy
DSC2	2	Healthy
DSC2	7	Healthy
DSC2	5	Healthy
DSC2	12	Healthy
DSC2	1	Healthy
DSC2	7	Healthy
DSC2	30	Healthy
DSC2	6	Healthy
DSC2	6	Healthy
DSC2	2	Healthy
DSC2	10.5	Healthy
DSC2	9.5	Healthy
DSC2	3	Healthy
DSC2	7	Healthy
DSC2	9	Healthy
DSC2	8	Healthy
DSC2	8.5	Healthy
DSC2	48.5	Healthy
DSC2	1	Healthy
DSC2	9	Healthy
DSC2	14	Healthy
DSC2	5.5	Healthy
DSC2	3	Healthy
DSC2	11.5	Healthy
DSC2	23.5	Healthy
DSC2	14	Healthy
DSC2	18.5	Healthy
DSC2	2	Healthy
DSC2	11.5	Healthy
DSC2	15	Healthy
DSC2	10	Healthy
DSC2	7.5	Healthy
DSC2	5	Healthy
DSC2	8.5	Healthy
DSC2	1	Healthy
DSC2	24	Healthy
DSC2	7.5	Healthy
DSC2	23	Healthy
DSC2	21	Healthy
DSC2	15.5	Healthy
DSC2	3	Healthy
DSC2	15.5	Healthy
DSC2	7	Healthy
DSC2	4	Healthy
DSC2	6	Healthy
DSC2	14	Healthy
DSC2	4	Healthy
DSC2	18.5	Healthy
DSC2	6.5	Healthy
DSC2	18	Healthy
DSC2	9	Healthy
DSC2	5	Healthy
DSC2	8	Healthy
DSC2	5.5	Healthy
DSC2	1	Healthy
DSC2	1	Healthy
DSC2	7	Healthy
DSC2	4	Healthy
IFNA1	17	PNP
IFNA1	11	PNP
IFNA1	23	PNP
IFNA1	1	PNP
IFNA1	9.5	PNP
IFNA1	7	PNP
IFNA1	82	PNP
IFNA1	20179	PNP
IFNA1	1	PNP
IFNA1	23	PNP
IFNA1	28	PNP
IFNA1	1	PNP
IFNA1	36.5	PNP
IFNA1	18.5	PNP
IFNA1	12	PNP
IFNA1	7	PNP
IFNA1	19	PNP
IFNA1	1	PNP
IFNA1	2.5	PNP
IFNA1	1328.5	PNP
IFNA1	7	PNP
IFNA1	26	PNP
IFNA1	69.5	PNP
IFNA1	24	PNP
IFNA1	13	PNP
IFNA1	15241	PNP
IFNA1	5.5	PNP
IFNA1	1	PNP
IFNA1	4	PNP
IFNA1	1	PNP
IFNA1	2	PNP
IFNA1	17	PNP
IFNA1	1	PNP
IFNA1	32	PNP
IFNA1	27.5	PNP
IFNA1	1.5	PNP
IFNA1	1	PNP
IFNA1	15420	PNP
IFNA1	9	PNP
IFNA1	28	PNP
IFNA1	4.5	PNP
IFNA1	15.5	PNP
IFNA1	27.5	PNP
IFNA1	641	PNP
IFNA1	20	PNP
IFNA1	16	PNP
IFNA1	16	PNP
IFNA1	6	PNP
IFNA1	12	PNP
IFNA1	14.5	PNP
IFNA1	1	PNP
IFNA1	29	PNP
IFNA1	13386	PNP
IFNA1	7	PNP
IFNA1	18	PNP
IFNA1	2	PNP
IFNA1	8	PNP
IFNA1	34	PNP
IFNA1	9.5	PNP
IFNA1	8	PNP
IFNA1	16	PNP
IFNA1	5	PNP
IFNA1	1	PNP
IFNA1	22	PNP
IFNA1	26	PNP
IFNA1	37	PNP
IFNA1	6080	PNP
IFNA1	31.5	PNP
IFNA1	1	PNP
IFNA1	2.5	PNP
IFNA1	20	PNP
IFNA1	34	PNP
IFNA1	5	PNP
IFNA1	19	PNP
IFNA1	30.5	PNP
IFNA1	19	PNP
IFNA1	49	PNP
IFNA1	1	PNP
IFNA1	15	PNP
IFNA1	9	PNP
IFNA1	4.5	PNP
IFNA1	10.5	PNP
IFNA1	1	PNP
IFNA1	27.5	PNP
IFNA1	18.5	PV
IFNA1	2	PV
IFNA1	15.5	PV
IFNA1	19	PV
IFNA1	2	PV
IFNA1	15	PV
IFNA1	6	PV
IFNA1	17	PV
IFNA1	12.5	PV
IFNA1	21.5	PV
IFNA1	4	PV
IFNA1	1	PV
IFNA1	11	PV
IFNA1	19	PV
IFNA1	7.5	PV
IFNA1	1	PV
IFNA1	3	PV
IFNA1	18	PV
IFNA1	2	PV
IFNA1	58	PF
IFNA1	17.5	PF
IFNA1	9.5	PF
IFNA1	12	PF
IFNA1	25	PF
IFNA1	15	PF
IFNA1	22.5	PF
IFNA1	274	PF
IFNA1	1	PF
IFNA1	8	PF
IFNA1	15	PF
IFNA1	13	PF
IFNA1	9	PF
IFNA1	5	PF
IFNA1	35.5	PF
IFNA1	8	PF
IFNA1	8.5	PF
IFNA1	13	PF
IFNA1	18.5	PF
IFNA1	3	PF
IFNA1	7.5	BP
IFNA1	11.5	BP
IFNA1	24	BP
IFNA1	32.5	BP
IFNA1	1	BP
IFNA1	14	BP
IFNA1	12	BP
IFNA1	15	BP
IFNA1	6	BP
IFNA1	51	BP
IFNA1	12	BP
IFNA1	16.5	BP
IFNA1	17.5	BP
IFNA1	16.5	BP
IFNA1	95.5	BP
IFNA1	32	BP
IFNA1	9.5	BP
IFNA1	5	BP
IFNA1	5	BP
IFNA1	18	BP
IFNA1	12.5	EBA
IFNA1	1	EBA
IFNA1	1	EBA
IFNA1	7	EBA
IFNA1	15	EBA
IFNA1	1	EBA
IFNA1	24	EBA
IFNA1	33	EBA
IFNA1	23	EBA
IFNA1	29	EBA
IFNA1	26	EBA
IFNA1	19	EBA
IFNA1	6	EBA
IFNA1	48	EBA
IFNA1	29	Ap200P
IFNA1	1	Ap200P
IFNA1	6	Ap200P
IFNA1	19	Ap200P
IFNA1	19	Ap200P
IFNA1	4.5	Ap200P
IFNA1	37	Ap200P
IFNA1	20.5	Ap200P
IFNA1	7	Ap200P
IFNA1	32	Ap200P
IFNA1	31	Ap200P
IFNA1	18.5	Ap200P
IFNA1	9	Ap200P
IFNA1	9	Ap200P
IFNA1	13	Ap200P
IFNA1	12	Ap200P
IFNA1	15	Ap200P
IFNA1	313	Ap200P
IFNA1	1	Ap200P
IFNA1	11	Ap200P
IFNA1	29	Ap200P
IFNA1	16	Ap200P
IFNA1	11	Ap200P
IFNA1	27	Ap200P
IFNA1	36	Ap200P
IFNA1	11	Ap200P
IFNA1	41	Ap200P
IFNA1	19	Ap200P
IFNA1	37	Ap200P
IFNA1	21	Ap200P
IFNA1	9	Cancer
IFNA1	25.5	Cancer
IFNA1	142	Cancer
IFNA1	5	Cancer
IFNA1	7	Cancer
IFNA1	1	Cancer
IFNA1	131.5	Cancer
IFNA1	9	Cancer
IFNA1	64.5	Cancer
IFNA1	4	Cancer
IFNA1	32.5	Cancer
IFNA1	23	Cancer
IFNA1	29	Cancer
IFNA1	16	Cancer
IFNA1	4	Cancer
IFNA1	8.5	Cancer
IFNA1	2	Cancer
IFNA1	12	Cancer
IFNA1	1	Cancer
IFNA1	19.5	Cancer
IFNA1	1	Cancer
IFNA1	13	Cancer
IFNA1	4	Cancer
IFNA1	10	Cancer
IFNA1	13	Cancer
IFNA1	12	Cancer
IFNA1	20.5	Cancer
IFNA1	14	Cancer
IFNA1	1	Cancer
IFNA1	9	Cancer
IFNA1	1	Cancer
IFNA1	4.5	Cancer
IFNA1	11	Cancer
IFNA1	18.5	Cancer
IFNA1	33	Cancer
IFNA1	13	Cancer
IFNA1	14.5	Cancer
IFNA1	13	Cancer
IFNA1	23	Healthy
IFNA1	10	Healthy
IFNA1	4	Healthy
IFNA1	30	Healthy
IFNA1	1	Healthy
IFNA1	24	Healthy
IFNA1	30	Healthy
IFNA1	1	Healthy
IFNA1	7	Healthy
IFNA1	10	Healthy
IFNA1	1	Healthy
IFNA1	150	Healthy
IFNA1	5	Healthy
IFNA1	19	Healthy
IFNA1	37	Healthy
IFNA1	15	Healthy
IFNA1	11.5	Healthy
IFNA1	18	Healthy
IFNA1	31	Healthy
IFNA1	9	Healthy
IFNA1	34	Healthy
IFNA1	5	Healthy
IFNA1	18	Healthy
IFNA1	23.5	Healthy
IFNA1	14	Healthy
IFNA1	6.5	Healthy
IFNA1	13.5	Healthy
IFNA1	21.5	Healthy
IFNA1	16	Healthy
IFNA1	38	Healthy
IFNA1	30	Healthy
IFNA1	1	Healthy
IFNA1	5	Healthy
IFNA1	11	Healthy
IFNA1	1	Healthy
IFNA1	19	Healthy
IFNA1	18.5	Healthy
IFNA1	27	Healthy
IFNA1	4	Healthy
IFNA1	21	Healthy
IFNA1	15	Healthy
IFNA1	10	Healthy
IFNA1	12	Healthy
IFNA1	3.5	Healthy
IFNA1	8	Healthy
IFNA1	20.5	Healthy
IFNA1	2	Healthy
IFNA1	4	Healthy
IFNA1	9	Healthy
IFNA1	10	Healthy
IFNA1	19.5	Healthy
IFNA1	1	Healthy
IFNA1	14	Healthy
IFNA1	1	Healthy
IFNA1	35	Healthy
IFNA1	24	Healthy
IFNA1	1	Healthy
IFNA1	2	Healthy
IFNA1	24	Healthy
IFNA1	23	Healthy
IFNA1	18	Healthy
IFNA1	6	Healthy
IFNA1	26.5	Healthy
IFNA1	7.5	Healthy
IFNA1	9.5	Healthy
IFNA1	17.5	Healthy
IFNA1	10	Healthy
IFNA1	33	Healthy
IFNA1	2	Healthy
IFNA1	12	Healthy
IFNA1	16	Healthy
IFNA1	17.5	Healthy
IFNA1	17.5	Healthy
IFNA1	29	Healthy
IFNA1	2	Healthy
IFNA1	3	Healthy
IFNA1	18	Healthy
IFNA1	26.5	Healthy
IFNA1	25.5	Healthy
IFNA1	5	Healthy
IFNA1	7.5	Healthy
IFNA1	1	Healthy
IFNA1	18	Healthy
IFNA1	14	Healthy
IFNA1	26	Healthy
IFNA1	34	Healthy
IFNA1	12	Healthy
IFNA1	2.5	Healthy
IFNA1	32.5	Healthy
IFNA1	15	Healthy
IFNA1	10	Healthy
IFNA1	6.5	Healthy
IFNA1	42	Healthy
IFNA1	1	Healthy
IFNA1	30.5	Healthy
IFNA1	12.5	Healthy
IFNA1	36	Healthy
IFNA1	4	Healthy
IFNA1	15	Healthy
IFNA1	14	Healthy
IFNA1	1.5	Healthy
IFNA1	8	Healthy
IFNA1	46.5	Healthy
IFNA1	28	Healthy
IFNA1	7	Healthy
IFNA2	16	PNP
IFNA2	20	PNP
IFNA2	51	PNP
IFNA2	4	PNP
IFNA2	34.5	PNP
IFNA2	24	PNP
IFNA2	91	PNP
IFNA2	21745.5	PNP
IFNA2	32.5	PNP
IFNA2	46	PNP
IFNA2	38	PNP
IFNA2	19	PNP
IFNA2	38	PNP
IFNA2	22	PNP
IFNA2	18	PNP
IFNA2	14	PNP
IFNA2	58.5	PNP
IFNA2	25	PNP
IFNA2	10.5	PNP
IFNA2	10828.5	PNP
IFNA2	13	PNP
IFNA2	52	PNP
IFNA2	107.5	PNP
IFNA2	60	PNP
IFNA2	49	PNP
IFNA2	21716	PNP
IFNA2	18.5	PNP
IFNA2	22	PNP
IFNA2	27.5	PNP
IFNA2	13	PNP
IFNA2	45	PNP
IFNA2	56	PNP
IFNA2	28	PNP
IFNA2	102	PNP
IFNA2	28.5	PNP
IFNA2	13.5	PNP
IFNA2	74	PNP
IFNA2	25529	PNP
IFNA2	46	PNP
IFNA2	20	PNP
IFNA2	18	PNP
IFNA2	34	PNP
IFNA2	33	PNP
IFNA2	1996	PNP
IFNA2	32.5	PNP
IFNA2	38.5	PNP
IFNA2	51	PNP
IFNA2	9	PNP
IFNA2	28	PNP
IFNA2	14.5	PNP
IFNA2	15	PNP
IFNA2	24.5	PNP
IFNA2	20618.5	PNP
IFNA2	76	PNP
IFNA2	32	PNP
IFNA2	9	PNP
IFNA2	11	PNP
IFNA2	42	PNP
IFNA2	21	PNP
IFNA2	18	PNP
IFNA2	19	PNP
IFNA2	15	PNP
IFNA2	29.5	PNP
IFNA2	68	PNP
IFNA2	66	PNP
IFNA2	90	PNP
IFNA2	16741.5	PNP
IFNA2	16	PNP
IFNA2	7.5	PNP
IFNA2	21.5	PNP
IFNA2	36	PNP
IFNA2	27	PNP
IFNA2	47.5	PNP
IFNA2	70	PNP
IFNA2	50	PNP
IFNA2	101	PNP
IFNA2	97	PNP
IFNA2	9.5	PNP
IFNA2	28	PNP
IFNA2	13.5	PNP
IFNA2	14	PNP
IFNA2	16	PNP
IFNA2	36.5	PNP
IFNA2	103	PNP
IFNA2	18	PV
IFNA2	22	PV
IFNA2	38.5	PV
IFNA2	25	PV
IFNA2	28	PV
IFNA2	26.5	PV
IFNA2	24.5	PV
IFNA2	49	PV
IFNA2	32.5	PV
IFNA2	34	PV
IFNA2	9	PV
IFNA2	10	PV
IFNA2	20	PV
IFNA2	27	PV
IFNA2	38	PV
IFNA2	13.5	PV
IFNA2	15	PV
IFNA2	22	PV
IFNA2	14	PV
IFNA2	168	PF
IFNA2	65	PF
IFNA2	70.5	PF
IFNA2	26	PF
IFNA2	24	PF
IFNA2	27	PF
IFNA2	44	PF
IFNA2	2212	PF
IFNA2	35.5	PF
IFNA2	18	PF
IFNA2	19	PF
IFNA2	41	PF
IFNA2	37.5	PF
IFNA2	30	PF
IFNA2	36.5	PF
IFNA2	19	PF
IFNA2	40	PF
IFNA2	32.5	PF
IFNA2	52	PF
IFNA2	11	PF
IFNA2	57.5	BP
IFNA2	22.5	BP
IFNA2	92	BP
IFNA2	55	BP
IFNA2	23	BP
IFNA2	23	BP
IFNA2	23	BP
IFNA2	36	BP
IFNA2	34	BP
IFNA2	25	BP
IFNA2	22	BP
IFNA2	200.5	BP
IFNA2	30.5	BP
IFNA2	24	BP
IFNA2	109	BP
IFNA2	131	BP
IFNA2	15.5	BP
IFNA2	81.5	BP
IFNA2	22	BP
IFNA2	15	BP
IFNA2	20	EBA
IFNA2	9.5	EBA
IFNA2	30.5	EBA
IFNA2	40	EBA
IFNA2	17	EBA
IFNA2	596	EBA
IFNA2	23	EBA
IFNA2	26	EBA
IFNA2	9	EBA
IFNA2	21.5	EBA
IFNA2	24	EBA
IFNA2	24	EBA
IFNA2	12.5	EBA
IFNA2	43.5	EBA
IFNA2	19	Ap200P
IFNA2	15	Ap200P
IFNA2	12	Ap200P
IFNA2	15	Ap200P
IFNA2	11	Ap200P
IFNA2	12	Ap200P
IFNA2	118	Ap200P
IFNA2	21	Ap200P
IFNA2	21	Ap200P
IFNA2	30.5	Ap200P
IFNA2	66	Ap200P
IFNA2	34	Ap200P
IFNA2	27.5	Ap200P
IFNA2	23	Ap200P
IFNA2	27	Ap200P
IFNA2	213	Ap200P
IFNA2	35.5	Ap200P
IFNA2	770	Ap200P
IFNA2	19.5	Ap200P
IFNA2	10	Ap200P
IFNA2	24	Ap200P
IFNA2	20	Ap200P
IFNA2	19	Ap200P
IFNA2	52	Ap200P
IFNA2	46.5	Ap200P
IFNA2	35	Ap200P
IFNA2	30	Ap200P
IFNA2	18.5	Ap200P
IFNA2	37.5	Ap200P
IFNA2	37.5	Ap200P
IFNA2	25	Cancer
IFNA2	57	Cancer
IFNA2	613	Cancer
IFNA2	31	Cancer
IFNA2	28	Cancer
IFNA2	17	Cancer
IFNA2	29	Cancer
IFNA2	11	Cancer
IFNA2	92.5	Cancer
IFNA2	15	Cancer
IFNA2	35.5	Cancer
IFNA2	26	Cancer
IFNA2	17	Cancer
IFNA2	34	Cancer
IFNA2	10	Cancer
IFNA2	38	Cancer
IFNA2	18	Cancer
IFNA2	12.5	Cancer
IFNA2	47.5	Cancer
IFNA2	17	Cancer
IFNA2	18.5	Cancer
IFNA2	20	Cancer
IFNA2	28	Cancer
IFNA2	15	Cancer
IFNA2	79.5	Cancer
IFNA2	17	Cancer
IFNA2	26	Cancer
IFNA2	19	Cancer
IFNA2	15	Cancer
IFNA2	18	Cancer
IFNA2	12	Cancer
IFNA2	18	Cancer
IFNA2	9.5	Cancer
IFNA2	9	Cancer
IFNA2	13	Cancer
IFNA2	65	Cancer
IFNA2	28	Cancer
IFNA2	24.5	Cancer
IFNA2	19	Healthy
IFNA2	9	Healthy
IFNA2	29.5	Healthy
IFNA2	40	Healthy
IFNA2	10.5	Healthy
IFNA2	11	Healthy
IFNA2	25.5	Healthy
IFNA2	12	Healthy
IFNA2	23.5	Healthy
IFNA2	24	Healthy
IFNA2	12	Healthy
IFNA2	21	Healthy
IFNA2	18.5	Healthy
IFNA2	22.5	Healthy
IFNA2	29	Healthy
IFNA2	17.5	Healthy
IFNA2	32	Healthy
IFNA2	22	Healthy
IFNA2	35	Healthy
IFNA2	52.5	Healthy
IFNA2	115	Healthy
IFNA2	27	Healthy
IFNA2	1029	Healthy
IFNA2	32.5	Healthy
IFNA2	47	Healthy
IFNA2	36.5	Healthy
IFNA2	36.5	Healthy
IFNA2	29	Healthy
IFNA2	17	Healthy
IFNA2	46.5	Healthy
IFNA2	35	Healthy
IFNA2	19	Healthy
IFNA2	24	Healthy
IFNA2	78.5	Healthy
IFNA2	26.5	Healthy
IFNA2	29	Healthy
IFNA2	23	Healthy
IFNA2	42	Healthy
IFNA2	10.5	Healthy
IFNA2	33	Healthy
IFNA2	29	Healthy
IFNA2	49.5	Healthy
IFNA2	28	Healthy
IFNA2	33.5	Healthy
IFNA2	28	Healthy
IFNA2	35.5	Healthy
IFNA2	17	Healthy
IFNA2	10	Healthy
IFNA2	24.5	Healthy
IFNA2	29	Healthy
IFNA2	29	Healthy
IFNA2	16	Healthy
IFNA2	35	Healthy
IFNA2	167.5	Healthy
IFNA2	28	Healthy
IFNA2	112	Healthy
IFNA2	113	Healthy
IFNA2	31	Healthy
IFNA2	312.5	Healthy
IFNA2	57	Healthy
IFNA2	30	Healthy
IFNA2	22.5	Healthy
IFNA2	30.5	Healthy
IFNA2	43.5	Healthy
IFNA2	36.5	Healthy
IFNA2	21.5	Healthy
IFNA2	36	Healthy
IFNA2	17	Healthy
IFNA2	25	Healthy
IFNA2	51	Healthy
IFNA2	33.5	Healthy
IFNA2	40	Healthy
IFNA2	53	Healthy
IFNA2	40.5	Healthy
IFNA2	35	Healthy
IFNA2	32	Healthy
IFNA2	38	Healthy
IFNA2	25	Healthy
IFNA2	18.5	Healthy
IFNA2	25	Healthy
IFNA2	33.5	Healthy
IFNA2	13	Healthy
IFNA2	45.5	Healthy
IFNA2	26	Healthy
IFNA2	61	Healthy
IFNA2	45	Healthy
IFNA2	71	Healthy
IFNA2	19	Healthy
IFNA2	30.5	Healthy
IFNA2	59	Healthy
IFNA2	39	Healthy
IFNA2	20	Healthy
IFNA2	126.5	Healthy
IFNA2	11	Healthy
IFNA2	51.5	Healthy
IFNA2	42.5	Healthy
IFNA2	50	Healthy
IFNA2	30	Healthy
IFNA2	19	Healthy
IFNA2	28	Healthy
IFNA2	31	Healthy
IFNA2	50.5	Healthy
IFNA2	61	Healthy
IFNA2	33	Healthy
IFNA2	10	Healthy
IFNA4	38	PNP
IFNA4	35	PNP
IFNA4	52	PNP
IFNA4	16	PNP
IFNA4	41	PNP
IFNA4	12.5	PNP
IFNA4	77	PNP
IFNA4	23472	PNP
IFNA4	17.5	PNP
IFNA4	59	PNP
IFNA4	50	PNP
IFNA4	21	PNP
IFNA4	56	PNP
IFNA4	35	PNP
IFNA4	37	PNP
IFNA4	19	PNP
IFNA4	30.5	PNP
IFNA4	15	PNP
IFNA4	5.5	PNP
[truncated: 2,951 more rows]

## Sheet: Fig 4B
Symbol	MFI_PA	MFI_LU	Group
A2ML1	32.675	459	PNP
ADH7	59.575	32	PNP
DPYSL5	105.263	1	PNP
IFNA1	48.7125	23	PNP
IFNA2	96.725	51	PNP
IFNA4	67.725	52	PNP
IL12	24.375	2	PNP
IL22	32.675	35	PNP
IL23	24.375	9	PNP
PADI3	95.3	173	PNP
SERPINB3	3011.4	1398	PNP
SERPINB4	147.525	112	PNP
SFN	52.7	38	PNP
TGM1	273.875	65	PNP
A2ML1	245.875	23257	PNP
ADH7	100.725	21	PNP
DPYSL5	200	1	PNP
IFNA1	52.5	17	PNP
IFNA2	73.175	16	PNP
IFNA4	59.7625	38	PNP
IL12	37.4	1	PNP
IL22	45.0125	21	PNP
IL23	28.95	5	PNP
PADI3	85.075	223	PNP
SERPINB3	2348.9	1030	PNP
SERPINB4	85.075	90	PNP
SFN	182.4	112	PNP
TGM1	795.625	62	PNP
A2ML1	46.35	353.5	PNP
ADH7	56.825	10	PNP
DPYSL5	78.425	1	PNP
IFNA1	43.275	1	PNP
IFNA2	73.2	4	PNP
IFNA4	52.5	16	PNP
IL12	25.325	1	PNP
IL22	37.65	7	PNP
IL23	25.325	1	PNP
PADI3	85.375	46.5	PNP
SERPINB3	13388.9	2085	PNP
SERPINB4	24676.2	7161.5	PNP
SFN	50.7	1	PNP
TGM1	84.825	41.5	PNP
A2ML1	39.35	17433	PNP
ADH7	54.975	11	PNP
DPYSL5	115.3	1	PNP
IFNA1	45.35	1	PNP
IFNA2	75.425	19	PNP
IFNA4	59.2	21	PNP
IL12	25.25	1	PNP
IL22	34.925	7	PNP
IL23	25.25	1	PNP
PADI3	85.075	48.5	PNP
SERPINB3	46153.1	25437.5	PNP
SERPINB4	46153.1	8605	PNP
SFN	172.7	486.5	PNP
TGM1	72.525	51	PNP
A2ML1	71.025	14462	PNP
ADH7	537.725	19	PNP
DPYSL5	75.075	1	PNP
IFNA1	51.45	11	PNP
IFNA2	98.2	20	PNP
IFNA4	70.0375	35	PNP
IL12	27.575	645	PNP
IL22	39.725	16	PNP
IL23	27.575	46	PNP
PADI3	94.45	55	PNP
SERPINB3	1359.38	450	PNP
SERPINB4	170.037	117	PNP
SFN	67.025	46	PNP
TGM1	16115.8	229	PNP
A2ML1	35.15	22214	PNP
ADH7	55.025	49	PNP
DPYSL5	73.65	1	PNP
IFNA1	41.475	9.5	PNP
IFNA2	108.15	34.5	PNP
IFNA4	54.575	41	PNP
IL12	26.875	1	PNP
IL22	34.825	31	PNP
IL23	28.475	7	PNP
PADI3	68.05	218.5	PNP
SERPINB3	25243.1	16900.5	PNP
SERPINB4	15724	7777	PNP
SFN	45.925	58.5	PNP
TGM1	2758.3	141	PNP
A2ML1	37.2	15154	PNP
ADH7	46153.1	114	PNP
DPYSL5	46153.1	119.5	PNP
IFNA1	14611	20179	PNP
IFNA2	21110.3	21745.5	PNP
IFNA4	29362.7	23472	PNP
IL12	892.175	2936.5	PNP
IL22	40.575	61	PNP
IL23	2141.05	12187.5	PNP
PADI3	2218.8	390.5	PNP
SERPINB3	1827.3	1235.5	PNP
SERPINB4	3498.95	1286	PNP
SFN	37.2	96	PNP
TGM1	3883.05	286	PNP
A2ML1	38.025	19427	PNP
ADH7	66.85	14.5	PNP
DPYSL5	74.875	1	PNP
IFNA1	81.45	12	PNP
IFNA2	98.05	18	PNP
IFNA4	72.725	37	PNP
IL12	24.325	1	PNP
IL22	43.5	23	PNP
IL23	23	1	PNP
PADI3	126.625	129	PNP
SERPINB3	46571.6	17486.5	PNP
SERPINB4	15209	1791	PNP
SFN	43114.7	16914	PNP
TGM1	10075.4	211	PNP
A2ML1	29.95	603	PNP
ADH7	51.85	10	PNP
DPYSL5	77.925	1	PNP
IFNA1	55.925	1	PNP
IFNA2	110.45	15	PNP
IFNA4	65.9	19	PNP
IL12	24.075	1	PNP
IL22	46.5	11	PNP
IL23	25.375	1	PNP
PADI3	109.412	56	PNP
SERPINB3	2452.65	1321.5	PNP
SERPINB4	510.075	339	PNP
SFN	40.025	133	PNP
TGM1	47.825	39	PNP
A2ML1	87.95	8944	PNP
ADH7	62.55	14	PNP
DPYSL5	220.938	1	PNP
IFNA1	53.3	7	PNP
IFNA2	82.5	14	PNP
IFNA4	58.85	19	PNP
IL12	24.525	4	PNP
IL22	41.775	14	PNP
IL23	28.5125	1	PNP
PADI3	92.4125	25.5	PNP
SERPINB3	298.975	111	PNP
SERPINB4	195.475	110	PNP
SFN	220.938	2432	PNP
TGM1	175.825	50	PNP
A2ML1	39.9	27079.5	PNP
ADH7	46.475	20	PNP
DPYSL5	22738.5	81.5	PNP
IFNA1	8451.52	15241	PNP
IFNA2	8152.77	21716	PNP
IFNA4	7322.45	17702.5	PNP
IL12	53.8375	8944	PNP
IL22	454.663	26427.5	PNP
IL23	25.85	177	PNP
PADI3	34392.2	2551	PNP
SERPINB3	45356.1	17554	PNP
SERPINB4	17377.5	3378	PNP
SFN	39.9	26	PNP
TGM1	48.625	42	PNP
A2ML1	218.8	27388.5	PNP
ADH7	56904.4	1000.5	PNP
DPYSL5	75.2	4	PNP
IFNA1	7375.05	13386	PNP
IFNA2	8817.58	20618.5	PNP
IFNA4	10728	20779	PNP
IL12	61.7	1851.5	PNP
IL22	820.85	23375	PNP
IL23	55.15	483.5	PNP
PADI3	75.2	131.5	PNP
SERPINB3	30865.5	12415.5	PNP
SERPINB4	20127.9	4890.5	PNP
SFN	39	33	PNP
TGM1	41365	5095.5	PNP
A2ML1	53.5	28313.5	PNP
ADH7	45.25	25	PNP
DPYSL5	6709.3	47	PNP
IFNA1	2544.5	6080	PNP
IFNA2	3345.43	16741.5	PNP
IFNA4	4067.29	14828	PNP
IL12	53.5	5941	PNP
IL22	86.825	22047	PNP
IL23	105.138	2917	PNP
PADI3	333.75	104	PNP
SERPINB3	758.438	789	PNP
SERPINB4	282	328.5	PNP
SFN	38.725	47.5	PNP
TGM1	46.825	76	PNP
A2ML1	43.625	28826	PNP
ADH7	2846.07	70.5	PNP
DPYSL5	81.125	1	PNP
IFNA1	43.625	82	PNP
IFNA2	95.85	91	PNP
IFNA4	50.5	77	PNP
IL12	2452.65	6246	PNP
IL22	56	3834.5	PNP
IL23	8008.68	18615	PNP
PADI3	108.05	73.5	PNP
SERPINB3	7111.49	4601	PNP
SERPINB4	2790.9	2416.5	PNP
SFN	56	61	PNP
TGM1	20311.8	703	PNP
A2ML1	33.75	12	Healthy
ADH7	107.35	30.5	Healthy
DPYSL5	139.325	1	Healthy
IFNA1	59.8	17.5	Healthy
IFNA2	89.8375	53	Healthy
IFNA4	63.7	52	Healthy
IL12	25.425	1	Healthy
IL22	41.625	44	Healthy
IL23	27.525	1	Healthy
PADI3	70.7	87	Healthy
SERPINB3	46.55	26	Healthy
SERPINB4	66.9375	115	Healthy
SFN	32.525	16.5	Healthy
TGM1	53.275	69	Healthy
A2ML1	47.375	6	Healthy
ADH7	76.625	11	Healthy
DPYSL5	214.775	3.5	Healthy
IFNA1	124.075	6.5	Healthy
IFNA2	142.6	36.5	Healthy
IFNA4	86.525	23	Healthy
IL12	29.5	1	Healthy
IL22	71.875	21	Healthy
IL23	39.3	1	Healthy
PADI3	69.1375	53	Healthy
SERPINB3	59.2	22	Healthy
SERPINB4	64.8	97	Healthy
SFN	43.525	5	Healthy
TGM1	57.325	56	Healthy
A2ML1	34.875	17	Healthy
ADH7	57.5	30	Healthy
DPYSL5	82.975	1.5	Healthy
IFNA1	43.95	37	Healthy
IFNA2	156.65	29	Healthy
IFNA4	85.375	83	Healthy
IL12	25.35	2	Healthy
IL22	41.9125	52	Healthy
IL23	24.775	8	Healthy
PADI3	69.075	67	Healthy
SERPINB3	46.425	23	Healthy
SERPINB4	61.625	122.5	Healthy
SFN	64.475	14	Healthy
TGM1	53.5	67	Healthy
A2ML1	43.2	1	Healthy
ADH7	59.2	11.5	Healthy
DPYSL5	77.05	1	Healthy
IFNA1	59.2	8	Healthy
IFNA2	93.55	50.5	Healthy
IFNA4	77.05	38	Healthy
IL12	24.4	1	Healthy
IL22	37	7	Healthy
IL23	29.175	1	Healthy
PADI3	122.925	40	Healthy
SERPINB3	80.525	8.5	Healthy
SERPINB4	87.1125	80	Healthy
SFN	29.175	1	Healthy
TGM1	63.4125	51	Healthy
A2ML1	61.175	4	Healthy
ADH7	56.575	20	Healthy
DPYSL5	72.55	6	Healthy
IFNA1	79.175	19	Healthy
IFNA2	68.75	29	Healthy
IFNA4	82.2	41	Healthy
IL12	45.3	1	Healthy
IL22	45.3	35.5	Healthy
IL23	24.4	1	Healthy
PADI3	88.575	107	Healthy
SERPINB3	45.3	11.5	Healthy
SERPINB4	75.725	90	Healthy
SFN	38.075	12	Healthy
TGM1	45.3	56.5	Healthy
A2ML1	59.075	18	Healthy
ADH7	49.95	35	Healthy
DPYSL5	91.125	1	Healthy
IFNA1	74.7625	31	Healthy
IFNA2	80.9375	35	Healthy
IFNA4	49.95	54	Healthy
IL12	28.1	3	Healthy
IL22	40	49	Healthy
IL23	40	5	Healthy
PADI3	91.125	63	Healthy
SERPINB3	59.075	16	Healthy
SERPINB4	67.475	112	Healthy
SFN	28.1	22	Healthy
TGM1	40	69.5	Healthy
A2ML1	36.45	1	Healthy
ADH7	135.525	15	Healthy
DPYSL5	84.0375	1	Healthy
IFNA1	58.125	46.5	Healthy
IFNA2	91.5875	61	Healthy
IFNA4	67.75	13	Healthy
IL12	41.775	2	Healthy
IL22	46.5	10	Healthy
IL23	70.825	1	Healthy
PADI3	54.675	32	Healthy
SERPINB3	58.125	7	Healthy
SERPINB4	108.575	77.5	Healthy
SFN	46.5	2	Healthy
TGM1	76.15	41	Healthy
A2ML1	42.075	13	Healthy
ADH7	88.925	10	Healthy
DPYSL5	88.925	1	Healthy
IFNA1	104.2	1	Healthy
IFNA2	104.2	10.5	Healthy
IFNA4	75.8875	2	Healthy
IL12	24.2	1	Healthy
IL22	49.1875	1	Healthy
IL23	27.875	1	Healthy
PADI3	75.8875	152	Healthy
SERPINB3	57.1	1	Healthy
SERPINB4	65.475	66	Healthy
SFN	57.1	1	Healthy
TGM1	75.8875	30.5	Healthy
A2ML1	42.65	7.5	Healthy
ADH7	74.525	22.5	Healthy
DPYSL5	256.337	1	Healthy
IFNA1	56.7375	12.5	Healthy
IFNA2	130.45	42.5	Healthy
IFNA4	68.05	27.5	Healthy
IL12	24.75	4.5	Healthy
IL22	42.65	29.5	Healthy
IL23	24.75	5.5	Healthy
PADI3	62.075	235	Healthy
SERPINB3	56.7375	17.5	Healthy
SERPINB4	51.625	118.5	Healthy
SFN	74.525	19	Healthy
TGM1	239.412	55.5	Healthy
A2ML1	54.975	1	Healthy
ADH7	47.65	36	Healthy
DPYSL5	61.725	2.5	Healthy
IFNA1	47.65	10	Healthy
IFNA2	85.575	36	Healthy
IFNA4	61.725	29	Healthy
IL12	26.825	1	Healthy
IL22	37.55	43	Healthy
IL23	26.825	5	Healthy
PADI3	54.975	76	Healthy
SERPINB3	47.65	13	Healthy
SERPINB4	54.975	99	Healthy
SFN	40.925	1	Healthy
TGM1	71.5	41	Healthy
A2ML1	47.6	8.5	Healthy
ADH7	74.675	45.5	Healthy
DPYSL5	99.1	4.5	Healthy
IFNA1	60.1	30.5	Healthy
IFNA2	90.775	51.5	Healthy
IFNA4	60.1	43	Healthy
IL12	28.525	3.5	Healthy
IL22	37.925	59.5	Healthy
IL23	28.525	2.5	Healthy
PADI3	90.775	179.5	Healthy
SERPINB3	47.6	17.5	Healthy
SERPINB4	67.2125	105.5	Healthy
SFN	74.675	13.5	Healthy
TGM1	107.112	68.5	Healthy

## Sheet: Fig 5A
Burkitt's lymphoma (n=141)	Cervical cancer (n=123)	Follicular lymphoma (n=12)	DLBCL (n=75)
1	1	1	1
0	0	0	0
0	0	0	0
1	0	1	0.986667
0.0212766	0.837398	0	0
0	0	0	0
0	0.772358	0	0
0	0.292683	0	0
0.0567376	0.658537	0	0
0.0992908	1	0	0.0666667
0	0	0	0
0	0.0162602	0	0
0	0.211382	0	0
0	0.0487805	0	0.0533333
0	0	0	0
0	0	0	0
0.0141844	0.585366	0.25	0.453333
0	0	0	0
0	0	0	0
0	0.0162602	0	0.0133333
0.0070922	0.0731707	0	0
0.815603	0.788618	1	1
0	0.520325	0	0
0	0	0	0
0	0	0	0
0.390071	0	0	0
0	0.00813008	0	0
0.0283688	0.0813008	0.0833333	0.426667
0.985816	0.99187	1	0.84
0	0.00813008	0	0
0	0	0	0
0.340426	0.0569106	0.833333	0.946667

## Sheet: Fig 5B
symbols	Signal	Group
A2ML1	23257	Lymphoma
A2ML1	14462	Lymphoma
A2ML1	459	Lymphoma
A2ML1	353.5	Lymphoma
A2ML1	22214	Solid
A2ML1	280	Leukemia
A2ML1	28826	Thymoma
A2ML1	15154	NA
A2ML1	9	NA
A2ML1	20017.5	Lymphoma
A2ML1	22132	Lymphoma
A2ML1	17433	NA
A2ML1	25	Not found
A2ML1	19140	Lymphoma
A2ML1	19427	Lymphoma
A2ML1	8944	Solid
A2ML1	3.5	NA
A2ML1	39	Solid
A2ML1	154.5	Lymphoma
A2ML1	20998.5	Solid
A2ML1	7791	Lymphoma
A2ML1	20280	NA
A2ML1	25960	Lymphoma
A2ML1	25432	Solid
A2ML1	13	Solid
A2ML1	27079.5	Thymoma
A2ML1	459.5	Lymphoma
A2ML1	1	Not found
A2ML1	6	Lymphoma
A2ML1	258	NA
A2ML1	304	Lymphoma
A2ML1	24986	Lymphoma
A2ML1	690	NA
A2ML1	30	Lymphoma
A2ML1	22.5	Not found
A2ML1	27359.5	NA
A2ML1	1	Not found
A2ML1	32161	Not found
A2ML1	3072	Lymphoma
A2ML1	13098.5	Lymphoma
A2ML1	12378	Lymphoma
A2ML1	22374	Lymphoma
A2ML1	497	Lymphoma
A2ML1	47	Lymphoma
A2ML1	6858	Lymphoma
A2ML1	5	Not found
A2ML1	2404.5	NA
A2ML1	24	NA
A2ML1	25679	Lymphoma
A2ML1	25.5	Lymphoma
A2ML1	603	Lymphoma
A2ML1	86	NA
A2ML1	27388.5	Thymoma
A2ML1	14244	Lymphoma
A2ML1	210	NA
A2ML1	13894	Solid
A2ML1	79	Solid
A2ML1	11	NA
A2ML1	351.5	Lymphoma
A2ML1	9646	Lymphoma
A2ML1	14	Solid
A2ML1	520	Lymphoma
A2ML1	172	Lymphoma
A2ML1	20	NA
A2ML1	18858.5	Lymphoma
A2ML1	569	Lymphoma
A2ML1	28313.5	Thymoma
A2ML1	354.5	Lymphoma
A2ML1	2894.5	NA
A2ML1	27814.5	Solid
A2ML1	7811	Solid
A2ML1	339	Lymphoma
A2ML1	4	Not found
A2ML1	19471.5	Lymphoma
A2ML1	23159.5	Lymphoma
A2ML1	22	Not found
A2ML1	6735.5	Not found
A2ML1	5229	Lymphoma
A2ML1	105	Lymphoma
A2ML1	946	NA
A2ML1	1	NA
A2ML1	10	Not found
A2ML1	1	Solid
A2ML1	27777	Solid
A2ML1	18	Healthy
A2ML1	18	Healthy
A2ML1	11	Healthy
A2ML1	23	Healthy
A2ML1	13	Healthy
A2ML1	13.5	Healthy
A2ML1	25	Healthy
A2ML1	2	Healthy
A2ML1	6	Healthy
A2ML1	2	Healthy
A2ML1	1	Healthy
A2ML1	1	Healthy
A2ML1	2.5	Healthy
A2ML1	11.5	Healthy
A2ML1	17	Healthy
A2ML1	20	Healthy
A2ML1	24.5	Healthy
A2ML1	20.5	Healthy
A2ML1	18	Healthy
A2ML1	4	Healthy
A2ML1	20.5	Healthy
A2ML1	5	Healthy
A2ML1	7	Healthy
A2ML1	14.5	Healthy
A2ML1	25	Healthy
A2ML1	6	Healthy
A2ML1	15	Healthy
A2ML1	14.5	Healthy
A2ML1	10	Healthy
A2ML1	20.5	Healthy
A2ML1	4	Healthy
A2ML1	1	Healthy
A2ML1	9	Healthy
A2ML1	1	Healthy
A2ML1	4	Healthy
A2ML1	4	Healthy
A2ML1	11	Healthy
A2ML1	36	Healthy
A2ML1	21	Healthy
A2ML1	19	Healthy
A2ML1	9	Healthy
A2ML1	5	Healthy
A2ML1	5	Healthy
A2ML1	2	Healthy
A2ML1	4	Healthy
A2ML1	10	Healthy
A2ML1	8	Healthy
A2ML1	3	Healthy
A2ML1	5	Healthy
A2ML1	4	Healthy
A2ML1	19	Healthy
A2ML1	1	Healthy
A2ML1	8	Healthy
A2ML1	161	Healthy
A2ML1	4	Healthy
A2ML1	2	Healthy
A2ML1	5	Healthy
A2ML1	6	Healthy
A2ML1	43	Healthy
A2ML1	3	Healthy
A2ML1	4	Healthy
A2ML1	45	Healthy
A2ML1	12.5	Healthy
A2ML1	7.5	Healthy
A2ML1	15.5	Healthy
A2ML1	7.5	Healthy
A2ML1	1	Healthy
A2ML1	22	Healthy
A2ML1	3	Healthy
A2ML1	7	Healthy
A2ML1	7	Healthy
A2ML1	12.5	Healthy
A2ML1	12	Healthy
A2ML1	22	Healthy
A2ML1	7	Healthy
A2ML1	3	Healthy
A2ML1	10	Healthy
A2ML1	17.5	Healthy
A2ML1	20	Healthy
A2ML1	3	Healthy
A2ML1	3.5	Healthy
A2ML1	3	Healthy
A2ML1	15.5	Healthy
A2ML1	13.5	Healthy
A2ML1	21	Healthy
A2ML1	9	Healthy
A2ML1	16	Healthy
A2ML1	1	Healthy
A2ML1	49	Healthy
A2ML1	9	Healthy
A2ML1	264.5	Healthy
A2ML1	1.5	Healthy
A2ML1	20	Healthy
A2ML1	1	Healthy
A2ML1	8.5	Healthy
A2ML1	7.5	Healthy
A2ML1	20	Healthy
A2ML1	11	Healthy
A2ML1	11	Healthy
A2ML1	15	Healthy
A2ML1	10	Healthy
A2ML1	1	Healthy
A2ML1	1	Healthy
A2ML1	12	Healthy
A2ML1	9	Healthy
ADH7	21	Lymphoma
ADH7	19	Lymphoma
ADH7	32	Lymphoma
ADH7	10	Lymphoma
ADH7	49	Solid
ADH7	16.5	Leukemia
ADH7	70.5	Thymoma
ADH7	114	NA
ADH7	14	NA
ADH7	30	Lymphoma
ADH7	34	Lymphoma
ADH7	11	NA
ADH7	30	Not found
ADH7	23.5	Lymphoma
ADH7	14.5	Lymphoma
ADH7	14	Solid
ADH7	57	NA
ADH7	16	Solid
ADH7	16.5	Lymphoma
ADH7	27.5	Solid
ADH7	20.5	Lymphoma
ADH7	22	NA
ADH7	49	Lymphoma
ADH7	30	Solid
ADH7	34	Solid
ADH7	20	Thymoma
ADH7	13.5	Lymphoma
ADH7	18	Not found
ADH7	31.5	Lymphoma
ADH7	12	NA
ADH7	16	Lymphoma
ADH7	45.5	Lymphoma
ADH7	18	NA
ADH7	31	Lymphoma
ADH7	28.5	Not found
ADH7	14	NA
ADH7	22	Not found
ADH7	107.5	Not found
ADH7	32	Lymphoma
ADH7	20.5	Lymphoma
ADH7	18	Lymphoma
ADH7	19	Lymphoma
ADH7	21	Lymphoma
ADH7	24.5	Lymphoma
ADH7	23	Lymphoma
ADH7	30	Not found
ADH7	18.5	NA
ADH7	24	NA
ADH7	24	Lymphoma
ADH7	16.5	Lymphoma
ADH7	10	Lymphoma
ADH7	26	NA
ADH7	1000.5	Thymoma
ADH7	36	Lymphoma
ADH7	28	NA
ADH7	14	Solid
ADH7	24.5	Solid
ADH7	45	NA
ADH7	18	Lymphoma
ADH7	16	Lymphoma
ADH7	19.5	Solid
ADH7	11	Lymphoma
ADH7	8	Lymphoma
ADH7	24	NA
ADH7	41.5	Lymphoma
ADH7	65	Lymphoma
ADH7	25	Thymoma
ADH7	10	Lymphoma
ADH7	13.5	NA
ADH7	21.5	Solid
ADH7	28	Solid
ADH7	27	Lymphoma
ADH7	23	Not found
ADH7	59	Lymphoma
ADH7	35.5	Lymphoma
ADH7	21	Not found
ADH7	23	Not found
ADH7	12	Lymphoma
ADH7	19	Lymphoma
ADH7	13.5	NA
ADH7	10	NA
ADH7	17	Not found
ADH7	34.5	Solid
ADH7	38	Solid
ADH7	12	Healthy
ADH7	16	Healthy
ADH7	17	Healthy
ADH7	17	Healthy
ADH7	10	Healthy
ADH7	18	Healthy
ADH7	24	Healthy
ADH7	14	Healthy
ADH7	18	Healthy
ADH7	20.5	Healthy
ADH7	16	Healthy
ADH7	11	Healthy
ADH7	19	Healthy
ADH7	22	Healthy
ADH7	30	Healthy
ADH7	21.5	Healthy
ADH7	22	Healthy
ADH7	39	Healthy
ADH7	35	Healthy
ADH7	27	Healthy
ADH7	49	Healthy
ADH7	23	Healthy
ADH7	14.5	Healthy
ADH7	24.5	Healthy
ADH7	16	Healthy
ADH7	11	Healthy
ADH7	28.5	Healthy
ADH7	27.5	Healthy
ADH7	16	Healthy
ADH7	35.5	Healthy
ADH7	29	Healthy
ADH7	46	Healthy
ADH7	36	Healthy
ADH7	48	Healthy
ADH7	20	Healthy
ADH7	20	Healthy
ADH7	26	Healthy
ADH7	25	Healthy
ADH7	18.5	Healthy
ADH7	24	Healthy
ADH7	22	Healthy
ADH7	19	Healthy
ADH7	22	Healthy
ADH7	14.5	Healthy
ADH7	25	Healthy
ADH7	20	Healthy
ADH7	18	Healthy
ADH7	13	Healthy
ADH7	20	Healthy
ADH7	14.5	Healthy
ADH7	21	Healthy
ADH7	16	Healthy
ADH7	22	Healthy
ADH7	31	Healthy
ADH7	17	Healthy
ADH7	40	Healthy
ADH7	20.5	Healthy
ADH7	18	Healthy
ADH7	24.5	Healthy
ADH7	13	Healthy
ADH7	18	Healthy
ADH7	27	Healthy
ADH7	22.5	Healthy
ADH7	18.5	Healthy
ADH7	25.5	Healthy
ADH7	17.5	Healthy
ADH7	36	Healthy
ADH7	48	Healthy
ADH7	19	Healthy
ADH7	20	Healthy
ADH7	27	Healthy
ADH7	38.5	Healthy
ADH7	30.5	Healthy
ADH7	35	Healthy
ADH7	11	Healthy
ADH7	18	Healthy
ADH7	28	Healthy
ADH7	19	Healthy
ADH7	21.5	Healthy
ADH7	38.5	Healthy
ADH7	27	Healthy
ADH7	11	Healthy
ADH7	26.5	Healthy
ADH7	16	Healthy
ADH7	31	Healthy
ADH7	42	Healthy
ADH7	36	Healthy
ADH7	15	Healthy
ADH7	30.5	Healthy
ADH7	36.5	Healthy
ADH7	10	Healthy
ADH7	18	Healthy
ADH7	17	Healthy
ADH7	16	Healthy
ADH7	45.5	Healthy
ADH7	22.5	Healthy
ADH7	44	Healthy
ADH7	18	Healthy
ADH7	18	Healthy
ADH7	24	Healthy
ADH7	26.5	Healthy
ADH7	11.5	Healthy
ADH7	15	Healthy
ADH7	24	Healthy
ADH7	15	Healthy
DPYSL5	1	Lymphoma
DPYSL5	1	Lymphoma
DPYSL5	1	Lymphoma
DPYSL5	1	Lymphoma
DPYSL5	1	Solid
DPYSL5	1	Leukemia
DPYSL5	1	Thymoma
DPYSL5	119.5	NA
DPYSL5	1	NA
DPYSL5	1	Lymphoma
DPYSL5	1	Lymphoma
DPYSL5	1	NA
DPYSL5	1	Not found
DPYSL5	1	Lymphoma
DPYSL5	1	Lymphoma
DPYSL5	1	Solid
DPYSL5	10	NA
DPYSL5	2	Solid
DPYSL5	1.5	Lymphoma
DPYSL5	1	Solid
DPYSL5	1	Lymphoma
DPYSL5	1	NA
DPYSL5	4	Lymphoma
DPYSL5	1	Solid
DPYSL5	12	Solid
DPYSL5	81.5	Thymoma
DPYSL5	1	Lymphoma
DPYSL5	1	Not found
DPYSL5	2	Lymphoma
DPYSL5	1	NA
DPYSL5	1	Lymphoma
DPYSL5	1	Lymphoma
DPYSL5	1	NA
DPYSL5	1	Lymphoma
DPYSL5	1	Not found
DPYSL5	1	NA
DPYSL5	1	Not found
DPYSL5	6	Not found
DPYSL5	4.5	Lymphoma
DPYSL5	1	Lymphoma
DPYSL5	1	Lymphoma
DPYSL5	1	Lymphoma
DPYSL5	1	Lymphoma
DPYSL5	1	Lymphoma
DPYSL5	1	Lymphoma
DPYSL5	13	Not found
DPYSL5	1	NA
DPYSL5	1	NA
DPYSL5	1	Lymphoma
DPYSL5	1	Lymphoma
DPYSL5	1	Lymphoma
DPYSL5	1	NA
DPYSL5	4	Thymoma
DPYSL5	1	Lymphoma
DPYSL5	9.5	NA
DPYSL5	2	Solid
DPYSL5	1	Solid
DPYSL5	1	NA
DPYSL5	1	Lymphoma
DPYSL5	5	Lymphoma
DPYSL5	1	Solid
DPYSL5	1	Lymphoma
DPYSL5	1	Lymphoma
DPYSL5	1	NA
DPYSL5	1	Lymphoma
DPYSL5	4.5	Lymphoma
DPYSL5	47	Thymoma
DPYSL5	1	Lymphoma
DPYSL5	1	NA
DPYSL5	3.5	Solid
DPYSL5	1	Solid
DPYSL5	6	Lymphoma
DPYSL5	1	Not found
DPYSL5	1	Lymphoma
DPYSL5	1	Lymphoma
DPYSL5	1	Not found
DPYSL5	4	Not found
DPYSL5	1	Lymphoma
DPYSL5	1	Lymphoma
DPYSL5	1	NA
DPYSL5	1	NA
DPYSL5	1	Not found
DPYSL5	8.5	Solid
DPYSL5	1	Solid
DPYSL5	1	Healthy
DPYSL5	2	Healthy
DPYSL5	3	Healthy
DPYSL5	1	Healthy
DPYSL5	1	Healthy
DPYSL5	4.5	Healthy
DPYSL5	1	Healthy
DPYSL5	1	Healthy
DPYSL5	1	Healthy
DPYSL5	1	Healthy
DPYSL5	1	Healthy
DPYSL5	1	Healthy
DPYSL5	2	Healthy
DPYSL5	1	Healthy
DPYSL5	1.5	Healthy
DPYSL5	1	Healthy
DPYSL5	2	Healthy
DPYSL5	1	Healthy
DPYSL5	1	Healthy
DPYSL5	1	Healthy
DPYSL5	4	Healthy
DPYSL5	3	Healthy
DPYSL5	1	Healthy
DPYSL5	1	Healthy
DPYSL5	3	Healthy
DPYSL5	3.5	Healthy
DPYSL5	1	Healthy
DPYSL5	1	Healthy
DPYSL5	1	Healthy
DPYSL5	1	Healthy
DPYSL5	1	Healthy
DPYSL5	1	Healthy
DPYSL5	1	Healthy
DPYSL5	1	Healthy
DPYSL5	6	Healthy
DPYSL5	6	Healthy
DPYSL5	1	Healthy
DPYSL5	1	Healthy
DPYSL5	1	Healthy
DPYSL5	1	Healthy
DPYSL5	1	Healthy
DPYSL5	1	Healthy
DPYSL5	1	Healthy
DPYSL5	1	Healthy
DPYSL5	1	Healthy
DPYSL5	1	Healthy
DPYSL5	1	Healthy
DPYSL5	1	Healthy
DPYSL5	1	Healthy
DPYSL5	1	Healthy
DPYSL5	1	Healthy
DPYSL5	1	Healthy
DPYSL5	1	Healthy
DPYSL5	14	Healthy
DPYSL5	3	Healthy
DPYSL5	2.5	Healthy
DPYSL5	1	Healthy
DPYSL5	1	Healthy
DPYSL5	4	Healthy
DPYSL5	1	Healthy
DPYSL5	1	Healthy
DPYSL5	1	Healthy
DPYSL5	1	Healthy
DPYSL5	1	Healthy
DPYSL5	1.5	Healthy
DPYSL5	24.5	Healthy
DPYSL5	2.5	Healthy
DPYSL5	1	Healthy
DPYSL5	1	Healthy
DPYSL5	1	Healthy
DPYSL5	2	Healthy
DPYSL5	1	Healthy
DPYSL5	1	Healthy
DPYSL5	1	Healthy
DPYSL5	1	Healthy
DPYSL5	1	Healthy
DPYSL5	3	Healthy
DPYSL5	1	Healthy
DPYSL5	1	Healthy
DPYSL5	1	Healthy
DPYSL5	1	Healthy
DPYSL5	1	Healthy
DPYSL5	1	Healthy
DPYSL5	1	Healthy
DPYSL5	1	Healthy
DPYSL5	1	Healthy
DPYSL5	1	Healthy
DPYSL5	1	Healthy
DPYSL5	1	Healthy
DPYSL5	1	Healthy
DPYSL5	1	Healthy
DPYSL5	3	Healthy
DPYSL5	1	Healthy
DPYSL5	1	Healthy
DPYSL5	4.5	Healthy
DPYSL5	1	Healthy
DPYSL5	1	Healthy
DPYSL5	2.5	Healthy
DPYSL5	1	Healthy
DPYSL5	1	Healthy
DPYSL5	1	Healthy
DPYSL5	1	Healthy
DPYSL5	1	Healthy
DPYSL5	1	Healthy
DPYSL5	1	Healthy
DSC2	145	Lymphoma
DSC2	6	Lymphoma
DSC2	7	Lymphoma
DSC2	1	Lymphoma
DSC2	6	Solid
DSC2	9	Leukemia
DSC2	46	Thymoma
DSC2	31	NA
DSC2	3	NA
DSC2	11	Lymphoma
DSC2	7.5	Lymphoma
DSC2	1	NA
DSC2	15	Not found
DSC2	7	Lymphoma
DSC2	5	Lymphoma
DSC2	5	Solid
DSC2	32	NA
DSC2	20	Solid
DSC2	2.5	Lymphoma
DSC2	18	Solid
DSC2	7	Lymphoma
DSC2	14.5	NA
DSC2	27	Lymphoma
DSC2	18	Solid
DSC2	63	Solid
DSC2	10	Thymoma
DSC2	4.5	Lymphoma
DSC2	1	Not found
DSC2	10	Lymphoma
DSC2	8	NA
DSC2	18	Lymphoma
DSC2	13.5	Lymphoma
DSC2	3	NA
DSC2	136	Lymphoma
DSC2	9.5	Not found
DSC2	1	NA
DSC2	8	Not found
DSC2	25	Not found
DSC2	17	Lymphoma
DSC2	7	Lymphoma
DSC2	8	Lymphoma
DSC2	6	Lymphoma
DSC2	22	Lymphoma
DSC2	13	Lymphoma
DSC2	12	Lymphoma
DSC2	24.5	Not found
DSC2	7	NA
DSC2	3	NA
DSC2	10	Lymphoma
DSC2	520	Lymphoma
DSC2	1	Lymphoma
DSC2	14	NA
DSC2	19.5	Thymoma
DSC2	8	Lymphoma
DSC2	18	NA
DSC2	1	Solid
DSC2	6	Solid
DSC2	22	NA
DSC2	12	Lymphoma
DSC2	7	Lymphoma
DSC2	6	Solid
DSC2	1	Lymphoma
DSC2	7	Lymphoma
DSC2	12	NA
DSC2	17	Lymphoma
DSC2	41	Lymphoma
DSC2	22	Thymoma
DSC2	5	Lymphoma
DSC2	2.5	NA
DSC2	11.5	Solid
DSC2	31	Solid
DSC2	22	Lymphoma
DSC2	5	Not found
DSC2	15	Lymphoma
DSC2	27.5	Lymphoma
DSC2	5	Not found
DSC2	11.5	Not found
DSC2	1	Lymphoma
DSC2	4	Lymphoma
DSC2	9	NA
DSC2	1	NA
DSC2	3	Not found
DSC2	10.5	Solid
DSC2	112	Solid
DSC2	11	Healthy
DSC2	1	Healthy
DSC2	5	Healthy
DSC2	3	Healthy
DSC2	1	Healthy
DSC2	5	Healthy
DSC2	14	Healthy
DSC2	1	Healthy
DSC2	7	Healthy
DSC2	9	Healthy
DSC2	6	Healthy
DSC2	1	Healthy
DSC2	5	Healthy
DSC2	3	Healthy
DSC2	15	Healthy
DSC2	5	Healthy
DSC2	8.5	Healthy
DSC2	4	Healthy
DSC2	16	Healthy
DSC2	33	Healthy
DSC2	27	Healthy
DSC2	4	Healthy
DSC2	2	Healthy
DSC2	6.5	Healthy
DSC2	5	Healthy
DSC2	7	Healthy
DSC2	9	Healthy
DSC2	13	Healthy
DSC2	10	Healthy
DSC2	13.5	Healthy
DSC2	1	Healthy
DSC2	1	Healthy
DSC2	2	Healthy
DSC2	6	Healthy
DSC2	1	Healthy
DSC2	3	Healthy
DSC2	8.5	Healthy
DSC2	9	Healthy
DSC2	1.5	Healthy
DSC2	10	Healthy
DSC2	7	Healthy
DSC2	1	Healthy
DSC2	5	Healthy
DSC2	5.5	Healthy
DSC2	7	Healthy
DSC2	4.5	Healthy
DSC2	3	Healthy
DSC2	2	Healthy
DSC2	7	Healthy
DSC2	5	Healthy
DSC2	12	Healthy
DSC2	1	Healthy
DSC2	7	Healthy
DSC2	30	Healthy
DSC2	6	Healthy
DSC2	6	Healthy
DSC2	2	Healthy
DSC2	10.5	Healthy
DSC2	9.5	Healthy
DSC2	3	Healthy
DSC2	7	Healthy
DSC2	9	Healthy
DSC2	8	Healthy
DSC2	8.5	Healthy
DSC2	48.5	Healthy
DSC2	1	Healthy
DSC2	9	Healthy
DSC2	14	Healthy
DSC2	5.5	Healthy
DSC2	3	Healthy
DSC2	11.5	Healthy
DSC2	23.5	Healthy
DSC2	14	Healthy
DSC2	18.5	Healthy
DSC2	2	Healthy
DSC2	11.5	Healthy
DSC2	15	Healthy
DSC2	10	Healthy
DSC2	7.5	Healthy
DSC2	5	Healthy
DSC2	8.5	Healthy
DSC2	1	Healthy
DSC2	24	Healthy
DSC2	7.5	Healthy
DSC2	23	Healthy
DSC2	21	Healthy
DSC2	15.5	Healthy
DSC2	3	Healthy
DSC2	15.5	Healthy
DSC2	7	Healthy
DSC2	4	Healthy
DSC2	6	Healthy
DSC2	14	Healthy
DSC2	4	Healthy
DSC2	18.5	Healthy
DSC2	6.5	Healthy
DSC2	18	Healthy
DSC2	9	Healthy
DSC2	5	Healthy
DSC2	8	Healthy
DSC2	5.5	Healthy
DSC2	1	Healthy
DSC2	1	Healthy
DSC2	7	Healthy
DSC2	4	Healthy
IFNA1	17	Lymphoma
IFNA1	11	Lymphoma
IFNA1	23	Lymphoma
IFNA1	1	Lymphoma
IFNA1	9.5	Solid
IFNA1	7	Leukemia
IFNA1	82	Thymoma
IFNA1	20179	NA
IFNA1	1	NA
IFNA1	23	Lymphoma
IFNA1	28	Lymphoma
IFNA1	1	NA
IFNA1	36.5	Not found
IFNA1	18.5	Lymphoma
IFNA1	12	Lymphoma
IFNA1	7	Solid
IFNA1	19	NA
IFNA1	1	Solid
IFNA1	2.5	Lymphoma
IFNA1	1328.5	Solid
IFNA1	7	Lymphoma
IFNA1	26	NA
IFNA1	69.5	Lymphoma
IFNA1	24	Solid
IFNA1	13	Solid
IFNA1	15241	Thymoma
IFNA1	5.5	Lymphoma
IFNA1	1	Not found
IFNA1	4	Lymphoma
IFNA1	1	NA
IFNA1	2	Lymphoma
IFNA1	17	Lymphoma
IFNA1	1	NA
IFNA1	32	Lymphoma
IFNA1	27.5	Not found
IFNA1	1.5	NA
IFNA1	1	Not found
IFNA1	15420	Not found
IFNA1	9	Lymphoma
IFNA1	28	Lymphoma
IFNA1	4.5	Lymphoma
IFNA1	15.5	Lymphoma
IFNA1	27.5	Lymphoma
IFNA1	641	Lymphoma
IFNA1	20	Lymphoma
IFNA1	16	Not found
IFNA1	16	NA
IFNA1	6	NA
IFNA1	12	Lymphoma
IFNA1	14.5	Lymphoma
IFNA1	1	Lymphoma
IFNA1	29	NA
IFNA1	13386	Thymoma
IFNA1	7	Lymphoma
IFNA1	18	NA
IFNA1	2	Solid
IFNA1	8	Solid
IFNA1	34	NA
IFNA1	9.5	Lymphoma
IFNA1	8	Lymphoma
IFNA1	16	Solid
IFNA1	5	Lymphoma
IFNA1	1	Lymphoma
IFNA1	22	NA
IFNA1	26	Lymphoma
IFNA1	37	Lymphoma
IFNA1	6080	Thymoma
IFNA1	31.5	Lymphoma
IFNA1	1	NA
IFNA1	2.5	Solid
IFNA1	20	Solid
IFNA1	34	Lymphoma
IFNA1	5	Not found
IFNA1	19	Lymphoma
IFNA1	30.5	Lymphoma
IFNA1	19	Not found
IFNA1	49	Not found
IFNA1	1	Lymphoma
IFNA1	15	Lymphoma
IFNA1	9	NA
IFNA1	4.5	NA
IFNA1	10.5	Not found
IFNA1	1	Solid
IFNA1	27.5	Solid
IFNA1	23	Healthy
IFNA1	10	Healthy
IFNA1	4	Healthy
IFNA1	30	Healthy
IFNA1	1	Healthy
IFNA1	24	Healthy
IFNA1	30	Healthy
IFNA1	1	Healthy
IFNA1	7	Healthy
IFNA1	10	Healthy
IFNA1	1	Healthy
IFNA1	150	Healthy
IFNA1	5	Healthy
IFNA1	19	Healthy
IFNA1	37	Healthy
IFNA1	15	Healthy
IFNA1	11.5	Healthy
IFNA1	18	Healthy
IFNA1	31	Healthy
IFNA1	9	Healthy
IFNA1	34	Healthy
IFNA1	5	Healthy
IFNA1	18	Healthy
IFNA1	23.5	Healthy
IFNA1	14	Healthy
IFNA1	6.5	Healthy
IFNA1	13.5	Healthy
IFNA1	21.5	Healthy
IFNA1	16	Healthy
IFNA1	38	Healthy
IFNA1	30	Healthy
IFNA1	1	Healthy
IFNA1	5	Healthy
IFNA1	11	Healthy
IFNA1	1	Healthy
IFNA1	19	Healthy
IFNA1	18.5	Healthy
IFNA1	27	Healthy
IFNA1	4	Healthy
IFNA1	21	Healthy
IFNA1	15	Healthy
IFNA1	10	Healthy
IFNA1	12	Healthy
IFNA1	3.5	Healthy
IFNA1	8	Healthy
IFNA1	20.5	Healthy
IFNA1	2	Healthy
IFNA1	4	Healthy
IFNA1	9	Healthy
IFNA1	10	Healthy
IFNA1	19.5	Healthy
IFNA1	1	Healthy
IFNA1	14	Healthy
IFNA1	1	Healthy
IFNA1	35	Healthy
IFNA1	24	Healthy
IFNA1	1	Healthy
IFNA1	2	Healthy
IFNA1	24	Healthy
IFNA1	23	Healthy
IFNA1	18	Healthy
IFNA1	6	Healthy
IFNA1	26.5	Healthy
IFNA1	7.5	Healthy
IFNA1	9.5	Healthy
IFNA1	17.5	Healthy
IFNA1	10	Healthy
IFNA1	33	Healthy
IFNA1	2	Healthy
IFNA1	12	Healthy
IFNA1	16	Healthy
IFNA1	17.5	Healthy
IFNA1	17.5	Healthy
IFNA1	29	Healthy
IFNA1	2	Healthy
IFNA1	3	Healthy
IFNA1	18	Healthy
IFNA1	26.5	Healthy
IFNA1	25.5	Healthy
IFNA1	5	Healthy
IFNA1	7.5	Healthy
IFNA1	1	Healthy
IFNA1	18	Healthy
IFNA1	14	Healthy
IFNA1	26	Healthy
IFNA1	34	Healthy
IFNA1	12	Healthy
IFNA1	2.5	Healthy
IFNA1	32.5	Healthy
IFNA1	15	Healthy
IFNA1	10	Healthy
IFNA1	6.5	Healthy
IFNA1	42	Healthy
IFNA1	1	Healthy
IFNA1	30.5	Healthy
IFNA1	12.5	Healthy
IFNA1	36	Healthy
IFNA1	4	Healthy
IFNA1	15	Healthy
IFNA1	14	Healthy
IFNA1	1.5	Healthy
IFNA1	8	Healthy
IFNA1	46.5	Healthy
IFNA1	28	Healthy
IFNA1	7	Healthy
IFNA2	16	Lymphoma
IFNA2	20	Lymphoma
IFNA2	51	Lymphoma
IFNA2	4	Lymphoma
IFNA2	34.5	Solid
IFNA2	24	Leukemia
IFNA2	91	Thymoma
IFNA2	21745.5	NA
IFNA2	32.5	NA
IFNA2	46	Lymphoma
IFNA2	38	Lymphoma
IFNA2	19	NA
IFNA2	38	Not found
IFNA2	22	Lymphoma
IFNA2	18	Lymphoma
IFNA2	14	Solid
IFNA2	58.5	NA
IFNA2	25	Solid
IFNA2	10.5	Lymphoma
IFNA2	10828.5	Solid
IFNA2	13	Lymphoma
IFNA2	52	NA
IFNA2	107.5	Lymphoma
IFNA2	60	Solid
IFNA2	49	Solid
IFNA2	21716	Thymoma
IFNA2	18.5	Lymphoma
IFNA2	22	Not found
IFNA2	27.5	Lymphoma
IFNA2	13	NA
IFNA2	45	Lymphoma
IFNA2	56	Lymphoma
IFNA2	28	NA
IFNA2	102	Lymphoma
IFNA2	28.5	Not found
IFNA2	13.5	NA
IFNA2	74	Not found
IFNA2	25529	Not found
IFNA2	46	Lymphoma
IFNA2	20	Lymphoma
IFNA2	18	Lymphoma
IFNA2	34	Lymphoma
IFNA2	33	Lymphoma
IFNA2	1996	Lymphoma
IFNA2	32.5	Lymphoma
IFNA2	38.5	Not found
IFNA2	51	NA
IFNA2	9	NA
IFNA2	28	Lymphoma
IFNA2	14.5	Lymphoma
IFNA2	15	Lymphoma
IFNA2	24.5	NA
IFNA2	20618.5	Thymoma
IFNA2	76	Lymphoma
IFNA2	32	NA
IFNA2	9	Solid
IFNA2	11	Solid
IFNA2	42	NA
IFNA2	21	Lymphoma
IFNA2	18	Lymphoma
IFNA2	19	Solid
IFNA2	15	Lymphoma
IFNA2	29.5	Lymphoma
IFNA2	68	NA
IFNA2	66	Lymphoma
IFNA2	90	Lymphoma
IFNA2	16741.5	Thymoma
IFNA2	16	Lymphoma
IFNA2	7.5	NA
IFNA2	21.5	Solid
IFNA2	36	Solid
IFNA2	27	Lymphoma
IFNA2	47.5	Not found
IFNA2	70	Lymphoma
IFNA2	50	Lymphoma
IFNA2	101	Not found
IFNA2	97	Not found
IFNA2	9.5	Lymphoma
IFNA2	28	Lymphoma
IFNA2	13.5	NA
IFNA2	14	NA
IFNA2	16	Not found
IFNA2	36.5	Solid
IFNA2	103	Solid
IFNA2	19	Healthy
IFNA2	9	Healthy
IFNA2	29.5	Healthy
IFNA2	40	Healthy
IFNA2	10.5	Healthy
IFNA2	11	Healthy
IFNA2	25.5	Healthy
IFNA2	12	Healthy
IFNA2	23.5	Healthy
IFNA2	24	Healthy
IFNA2	12	Healthy
IFNA2	21	Healthy
IFNA2	18.5	Healthy
IFNA2	22.5	Healthy
IFNA2	29	Healthy
IFNA2	17.5	Healthy
IFNA2	32	Healthy
IFNA2	22	Healthy
IFNA2	35	Healthy
IFNA2	52.5	Healthy
IFNA2	115	Healthy
IFNA2	27	Healthy
IFNA2	1029	Healthy
IFNA2	32.5	Healthy
IFNA2	47	Healthy
IFNA2	36.5	Healthy
IFNA2	36.5	Healthy
IFNA2	29	Healthy
IFNA2	17	Healthy
IFNA2	46.5	Healthy
IFNA2	35	Healthy
IFNA2	19	Healthy
IFNA2	24	Healthy
IFNA2	78.5	Healthy
IFNA2	26.5	Healthy
IFNA2	29	Healthy
IFNA2	23	Healthy
IFNA2	42	Healthy
IFNA2	10.5	Healthy
IFNA2	33	Healthy
IFNA2	29	Healthy
IFNA2	49.5	Healthy
IFNA2	28	Healthy
IFNA2	33.5	Healthy
IFNA2	28	Healthy
IFNA2	35.5	Healthy
IFNA2	17	Healthy
IFNA2	10	Healthy
IFNA2	24.5	Healthy
IFNA2	29	Healthy
IFNA2	29	Healthy
IFNA2	16	Healthy
IFNA2	35	Healthy
IFNA2	167.5	Healthy
IFNA2	28	Healthy
IFNA2	112	Healthy
IFNA2	113	Healthy
IFNA2	31	Healthy
IFNA2	312.5	Healthy
IFNA2	57	Healthy
IFNA2	30	Healthy
IFNA2	22.5	Healthy
IFNA2	30.5	Healthy
IFNA2	43.5	Healthy
IFNA2	36.5	Healthy
IFNA2	21.5	Healthy
IFNA2	36	Healthy
IFNA2	17	Healthy
IFNA2	25	Healthy
IFNA2	51	Healthy
IFNA2	33.5	Healthy
IFNA2	40	Healthy
IFNA2	53	Healthy
IFNA2	40.5	Healthy
IFNA2	35	Healthy
IFNA2	32	Healthy
IFNA2	38	Healthy
IFNA2	25	Healthy
IFNA2	18.5	Healthy
IFNA2	25	Healthy
IFNA2	33.5	Healthy
IFNA2	13	Healthy
IFNA2	45.5	Healthy
IFNA2	26	Healthy
IFNA2	61	Healthy
IFNA2	45	Healthy
IFNA2	71	Healthy
IFNA2	19	Healthy
IFNA2	30.5	Healthy
IFNA2	59	Healthy
IFNA2	39	Healthy
IFNA2	20	Healthy
IFNA2	126.5	Healthy
IFNA2	11	Healthy
IFNA2	51.5	Healthy
IFNA2	42.5	Healthy
IFNA2	50	Healthy
IFNA2	30	Healthy
IFNA2	19	Healthy
IFNA2	28	Healthy
IFNA2	31	Healthy
IFNA2	50.5	Healthy
IFNA2	61	Healthy
IFNA2	33	Healthy
IFNA2	10	Healthy
IFNA4	38	Lymphoma
IFNA4	35	Lymphoma
IFNA4	52	Lymphoma
IFNA4	16	Lymphoma
IFNA4	41	Solid
IFNA4	12.5	Leukemia
IFNA4	77	Thymoma
IFNA4	23472	NA
IFNA4	17.5	NA
IFNA4	59	Lymphoma
IFNA4	50	Lymphoma
IFNA4	21	NA
IFNA4	56	Not found
IFNA4	35	Lymphoma
IFNA4	37	Lymphoma
IFNA4	19	Solid
IFNA4	30.5	NA
IFNA4	15	Solid
IFNA4	5.5	Lymphoma
IFNA4	4741.5	Solid
IFNA4	43	Lymphoma
IFNA4	41	NA
IFNA4	105	Lymphoma
IFNA4	28.5	Solid
IFNA4	41	Solid
IFNA4	17702.5	Thymoma
IFNA4	10	Lymphoma
IFNA4	9	Not found
IFNA4	8	Lymphoma
IFNA4	9	NA
IFNA4	27	Lymphoma
IFNA4	32	Lymphoma
IFNA4	9	NA
IFNA4	68.5	Lymphoma
IFNA4	48.5	Not found
IFNA4	9.5	NA
IFNA4	20.5	Not found
IFNA4	23104	Not found
IFNA4	24	Lymphoma
IFNA4	47.5	Lymphoma
IFNA4	13	Lymphoma
IFNA4	24.5	Lymphoma
IFNA4	37	Lymphoma
IFNA4	1371	Lymphoma
IFNA4	35.5	Lymphoma
IFNA4	19	Not found
IFNA4	34	NA
IFNA4	14	NA
IFNA4	32	Lymphoma
IFNA4	21.5	Lymphoma
IFNA4	19	Lymphoma
IFNA4	47	NA
IFNA4	20779	Thymoma
IFNA4	15	Lymphoma
IFNA4	29	NA
IFNA4	10	Solid
IFNA4	18	Solid
IFNA4	53	NA
IFNA4	13.5	Lymphoma
IFNA4	15	Lymphoma
IFNA4	44	Solid
IFNA4	12	Lymphoma
IFNA4	6	Lymphoma
IFNA4	33	NA
IFNA4	49	Lymphoma
IFNA4	59.5	Lymphoma
IFNA4	14828	Thymoma
IFNA4	4	Lymphoma
IFNA4	6.5	NA
IFNA4	16.5	Solid
IFNA4	32	Solid
IFNA4	62	Lymphoma
IFNA4	19	Not found
IFNA4	41	Lymphoma
IFNA4	51.5	Lymphoma
IFNA4	90.5	Not found
IFNA4	186.5	Not found
IFNA4	8	Lymphoma
IFNA4	34	Lymphoma
IFNA4	18	NA
IFNA4	8	NA
IFNA4	37.5	Not found
IFNA4	17.5	Solid
IFNA4	88	Solid
IFNA4	40	Healthy
IFNA4	27	Healthy
IFNA4	26	Healthy
IFNA4	68	Healthy
IFNA4	2	Healthy
IFNA4	37	Healthy
IFNA4	56	Healthy
IFNA4	15	Healthy
IFNA4	17	Healthy
IFNA4	14	Healthy
IFNA4	8	Healthy
IFNA4	22	Healthy
IFNA4	23	Healthy
IFNA4	35	Healthy
IFNA4	83	Healthy
IFNA4	40.5	Healthy
IFNA4	39	Healthy
IFNA4	40	Healthy
IFNA4	54	Healthy
IFNA4	16	Healthy
IFNA4	61	Healthy
IFNA4	19	Healthy
IFNA4	26	Healthy
IFNA4	64.5	Healthy
IFNA4	29	Healthy
IFNA4	23	Healthy
IFNA4	35.5	Healthy
IFNA4	31.5	Healthy
IFNA4	23	Healthy
IFNA4	62.5	Healthy
IFNA4	31	Healthy
IFNA4	17	Healthy
IFNA4	15	Healthy
IFNA4	17	Healthy
IFNA4	26.5	Healthy
IFNA4	41	Healthy
IFNA4	31	Healthy
IFNA4	40	Healthy
IFNA4	13.5	Healthy
IFNA4	35	Healthy
IFNA4	27	Healthy
IFNA4	15	Healthy
IFNA4	23.5	Healthy
IFNA4	21	Healthy
IFNA4	22	Healthy
IFNA4	54	Healthy
IFNA4	15.5	Healthy
IFNA4	11	Healthy
IFNA4	27	Healthy
IFNA4	18	Healthy
IFNA4	42	Healthy
IFNA4	10	Healthy
IFNA4	21	Healthy
IFNA4	29	Healthy
IFNA4	25	Healthy
IFNA4	67	Healthy
IFNA4	12	Healthy
IFNA4	13	Healthy
IFNA4	392	Healthy
IFNA4	54	Healthy
IFNA4	871	Healthy
IFNA4	24	Healthy
IFNA4	41.5	Healthy
IFNA4	230	Healthy
IFNA4	22.5	Healthy
IFNA4	36	Healthy
IFNA4	29	Healthy
IFNA4	48	Healthy
IFNA4	19	Healthy
IFNA4	32	Healthy
IFNA4	25.5	Healthy
IFNA4	36.5	Healthy
IFNA4	52	Healthy
IFNA4	51	Healthy
IFNA4	13	Healthy
IFNA4	16	Healthy
IFNA4	31	Healthy
IFNA4	49	Healthy
IFNA4	54.5	Healthy
IFNA4	44.5	Healthy
IFNA4	21.5	Healthy
IFNA4	13	Healthy
IFNA4	55.5	Healthy
IFNA4	60	Healthy
IFNA4	58.5	Healthy
IFNA4	183	Healthy
IFNA4	34.5	Healthy
IFNA4	10	Healthy
IFNA4	124.5	Healthy
IFNA4	33	Healthy
IFNA4	38	Healthy
IFNA4	45	Healthy
IFNA4	111	Healthy
IFNA4	11	Healthy
IFNA4	43	Healthy
IFNA4	27.5	Healthy
IFNA4	68	Healthy
IFNA4	21	Healthy
IFNA4	30	Healthy
IFNA4	32	Healthy
IFNA4	16.5	Healthy
IFNA4	38	Healthy
IFNA4	13	Healthy
IFNA4	42	Healthy
IFNA4	36.5	Healthy
IL12	1	Lymphoma
IL12	645	Lymphoma
IL12	2	Lymphoma
IL12	1	Lymphoma
IL12	1	Solid
IL12	4	Leukemia
IL12	6246	Thymoma
IL12	2936.5	NA
IL12	1	NA
IL12	1	Lymphoma
IL12	25	Lymphoma
IL12	1	NA
IL12	1	Not found
IL12	123	Lymphoma
IL12	1	Lymphoma
IL12	4	Solid
IL12	3.5	NA
IL12	1	Solid
IL12	2.5	Lymphoma
IL12	5802	Solid
IL12	4	Lymphoma
IL12	1	NA
IL12	955.5	Lymphoma
IL12	37	Solid
IL12	1	Solid
IL12	8944	Thymoma
IL12	32.5	Lymphoma
IL12	1	Not found
IL12	1	Lymphoma
IL12	1	NA
IL12	100.5	Lymphoma
IL12	3	Lymphoma
IL12	1	NA
IL12	1	Lymphoma
IL12	6	Not found
IL12	1	NA
IL12	1	Not found
IL12	2712	Not found
IL12	1	Lymphoma
IL12	8	Lymphoma
IL12	1	Lymphoma
[truncated: 1,471 more rows]

[truncated: 3 more sheets: Fig 5C, Fig 6 by var, Fig 6 by ind]
